# Supplementary material for: 1,7,8,9,10,10-Hexachloro-4-(2-phenyl­eth­yl)-4-aza­tricyclo­[5.2.1.02,6]dec-8-ene-3,5-dione
Source: Acta Crystallogr Sect E Struct Rep Online. 2011 Jun 18;67(Pt 7):o1708. doi: 10.1107/S1600536811022495 (PMC3151925; doi:10.1107/S1600536811022495)
Supplement: Supplementary file 1 [file e-67-o1708-sup1.cif]

##############################################################################
#                                                                            #
# This CIF contains the data in a paper accepted for publication in          #
# Acta Crystallographica Section E. It conforms to the requirements of       #
# Notes for Authors for Acta Crystallographica Section E, and has been       #
# peer reviewed under the auspices of the IUCr Commission on Journals.       #
#                                                                            #
# Full details of the Crystallographic Information File format               #
# are given in the paper "The Crystallographic Information File (CIF):       #
# a New Standard Archive File for Crystallography" by S. R. Hall, F. H.      #
# Allen and I. D. Brown [Acta Cryst. (1991), A47, 655-685].                  #
#                                                                            #
# The current version of the core CIF dictionary is obtainable from          #
# ftp://ftp.iucr.org/pub/cif_core.dic.                                       #
#                                                                            #
# Software is freely available for graphical display of the structure(s)     #
# in this CIF. For information consult the CIF software page                 #
# http://www.iucr.org/resources/cif/software.                                #
#                                                                            #
# This file may be used for bona fide research purposes within the           #
# scientific community so long as proper attribution is given to the journal # 
# article from which it was obtained.                                        #
#                                                                            #
##############################################################################
data_global
_audit_creation_method     SHELXL-97
_journal_date_recd_electronic     2011-05-08
_journal_date_accepted     2011-06-10
_journal_name_full     'Acta Crystallographica, Section E'
_journal_year     2011
_journal_volume     67
_journal_issue      7
_journal_page_first     o1708
_journal_page_last     o1708
_journal_paper_category     QO
_journal_coeditor_code     BT5543
_publ_contact_author_name     'Gunasekaran K'
_publ_contact_author_address
;
CAS in Crystallography & Biophysics
University of Madras
Guindy Campus
Chennai 600 025
India
;
_publ_contact_author_email     'gunaunom@gmail.com'
_publ_contact_author_fax     ?
_publ_contact_author_phone     '+91-9841737043'
_publ_section_title
;\
1,7,8,9,10,10-Hexachloro-4-(2-phenylethyl)-4-azatricyclo[5.2.1.0^2,6^]dec-8-\
ene-3,5-dione
;
loop_
    _publ_author_name
    _publ_author_footnote
    _publ_author_address
    'R. Manohar' .
;
CAS in Crystallography and Biophysics,
University of Madras,
Guindy Campus,
Chennai 600 025,
India
;
    'M. Harikrishna' .
;
Department of Chemistry,
Pondicherry University,
Pondicherry 605 014,
India
;
    'C. R. Ramanathan' .
;
Department of Chemistry,
Pondicherry University,
Pondicherry 605 014,
India
;
    'M. SureshKumar' .
;
Centre for Bioinformatics,
Pondicherry University,
Pondicherry 605 014,
India
;
    'K. Gunasekaran' .
;
CAS in Crystallography and Biophysics,
University of Madras,
Guindy Campus,
Chennai 600 025,
India
;
_publ_section_synopsis     .
data_I
_chemical_name_systematic
;
1,7,8,9,10,10-Hexachloro-4-(2-phenylethyl)-4-azatricyclo[5.2.1.0^2,6^]dec-
8-ene-3,5-dione
;
_chemical_name_common     ?
_chemical_formula_moiety     'C17 H11 Cl6 N O2'
_chemical_formula_sum     'C17 H11 Cl6 N O2'
_chemical_formula_iupac     'C17 H11 Cl6 N O2'
_chemical_formula_weight     473.97
_chemical_melting_point     ?
_symmetry_cell_setting     monoclinic
_symmetry_space_group_name_H-M     'P 21/c'
_symmetry_space_group_name_Hall     '-P 2ybc'
loop_
    _symmetry_equiv_pos_as_xyz
    'x, y, z'
    '-x, y+1/2, -z+1/2'
    '-x, -y, -z'
    'x, -y-1/2, z-1/2'
_cell_length_a     13.3009(5)
_cell_length_b     13.6141(5)
_cell_length_c     11.4912(4)
_cell_angle_alpha     90.00
_cell_angle_beta     111.276(4)
_cell_angle_gamma     90.00
_cell_volume     1939.00(12)
_cell_formula_units_Z     4
_cell_measurement_reflns_used     ?
_cell_measurement_theta_min     3.0
_cell_measurement_theta_max     29.3
_cell_measurement_temperature     293(2)
_exptl_crystal_description     monoclinic
_exptl_crystal_colour     colourless
_exptl_crystal_size_max     0.20
_exptl_crystal_size_mid     0.20
_exptl_crystal_size_min     0.20
_exptl_crystal_density_diffrn     1.624
_exptl_crystal_density_meas     ?
_exptl_crystal_density_method     'not measured'
_exptl_crystal_F_000     952
_exptl_absorpt_coefficient_mu     0.898
_exptl_absorpt_correction_type     multi-scan
_exptl_absorpt_process_details     '(CrysAlis PRO; Oxford Diffraction, 2010)'
_exptl_absorpt_correction_T_min     0.978
_exptl_absorpt_correction_T_max     0.984
_exptl_special_details
;
;
_diffrn_ambient_temperature     293(2)
_diffrn_radiation_type     MoK\a
_diffrn_radiation_wavelength     0.71073
_diffrn_radiation_source     'fine-focus sealed tube'
_diffrn_radiation_monochromator     graphite
_diffrn_measurement_device_type     'Oxford Diffraction Xcalibur Eos'
_diffrn_measurement_method     \w
_diffrn_detector_area_resol_mean     15.9821
_diffrn_reflns_number     9237
_diffrn_reflns_av_R_equivalents     0.0209
_diffrn_reflns_av_sigmaI/netI     0.0428
_diffrn_reflns_theta_min     2.99
_diffrn_reflns_theta_max     29.30
_diffrn_reflns_theta_full     25.00
_diffrn_measured_fraction_theta_max     0.842
_diffrn_measured_fraction_theta_full     0.999
_diffrn_reflns_limit_h_min     -17
_diffrn_reflns_limit_h_max     17
_diffrn_reflns_limit_k_min     -17
_diffrn_reflns_limit_k_max     14
_diffrn_reflns_limit_l_min     -15
_diffrn_reflns_limit_l_max     8
_diffrn_standards_number     ?
_diffrn_standards_interval_count     ?
_diffrn_standards_interval_time     ?
_diffrn_standards_decay_%     ?
_refine_special_details
;
Refinement of <i>F</i>^2^ against ALL reflections. The weighted <i>R</i>-factor
<i>wR</i> and goodness of fit <i>S</i> are based on <i>F</i>^2^, conventional
<i>R</i>-factors <i>R</i> are based on <i>F</i>, with <i>F</i> set to zero for
negative <i>F</i>^2^. The threshold expression of <i>F</i>^2^ >
\s(<i>F</i>^2^) is used only for calculating <i>R</i>-factors(gt) <i>etc</i>.
and is not relevant to the choice of reflections for refinement.
<i>R</i>-factors based on <i>F</i>^2^ are statistically about twice as large
as those based on <i>F</i>, and <i>R</i>- factors based on ALL data will be
even larger.
;
_reflns_number_total     4457
_reflns_number_gt     2814
_reflns_threshold_expression     I>2\s(I)
_refine_ls_structure_factor_coef     Fsqd
_refine_ls_matrix_type     full
_refine_ls_R_factor_all     0.0740
_refine_ls_R_factor_gt     0.0420
_refine_ls_wR_factor_gt     0.1074
_refine_ls_wR_factor_ref     0.1214
_refine_ls_goodness_of_fit_ref     0.723
_refine_ls_restrained_S_all     0.723
_refine_ls_number_reflns     4457
_refine_ls_number_parameters     244
_refine_ls_number_restraints     0
_refine_ls_hydrogen_treatment     mixed
_refine_ls_weighting_scheme     calc
_refine_ls_weighting_details
         'calc w=1/[\s^2^(Fo^2^)+(0.0784P)^2^+2.1500P] where P=(Fo^2^+2Fc^2^)/3'
_atom_sites_solution_hydrogens     geom
_atom_sites_solution_primary     direct
_atom_sites_solution_secondary     difmap
_refine_ls_shift/su_max     0.000
_refine_ls_shift/su_mean     0.000
_refine_diff_density_max     0.488
_refine_diff_density_min     -0.542
_refine_ls_extinction_method     'SHELXL97 (Sheldrick, 2008)'
_refine_ls_extinction_coef     0.0027(7)
_refine_ls_extinction_expression
                                  'Fc^*^=kFc[1+0.001xFc^2^\l^3^/sin(2\q)]^-1/4^'
loop_
    _atom_type_symbol
    _atom_type_description
    _atom_type_scat_dispersion_real
    _atom_type_scat_dispersion_imag
    _atom_type_scat_source
    'C' 'C' 0.0033 0.0016
                         'International Tables Vol C Tables 4.2.6.8 and 6.1.1.4'
    'H' 'H' 0.0000 0.0000
                         'International Tables Vol C Tables 4.2.6.8 and 6.1.1.4'
    'N' 'N' 0.0061 0.0033
                         'International Tables Vol C Tables 4.2.6.8 and 6.1.1.4'
    'O' 'O' 0.0106 0.0060
                         'International Tables Vol C Tables 4.2.6.8 and 6.1.1.4'
    'Cl' 'Cl' 0.1484 0.1585
                         'International Tables Vol C Tables 4.2.6.8 and 6.1.1.4'
_computing_data_collection     'CrysAlis PRO (Oxford Diffraction, 2010)'
_computing_cell_refinement     'CrysAlis PRO (Oxford Diffraction, 2010)'
_computing_data_reduction     'CrysAlis PRO (Oxford Diffraction, 2010)'
_computing_structure_solution     'SHELXS97 (Sheldrick, 2008)'
_computing_structure_refinement     'SHELXL97 (Sheldrick, 2008)'
_computing_molecular_graphics     'ORTEP-3 (Farrugia, 1997)'
_computing_publication_material     'SHELXL97 and PLATON (Spek, 2009)'
loop_
    _atom_site_type_symbol
    _atom_site_label
    _atom_site_fract_x
    _atom_site_fract_y
    _atom_site_fract_z
    _atom_site_U_iso_or_equiv
    _atom_site_adp_type
    _atom_site_calc_flag
    _atom_site_refinement_flags
    _atom_site_occupancy
    _atom_site_symmetry_multiplicity
    _atom_site_disorder_assembly
    _atom_site_disorder_group
    C C1 0.2561(2) 0.08000(19) 0.4510(2) 0.0363(5) Uani d . 1 1 . .
    C C2 0.31543(19) 0.02382(19) 0.3771(2) 0.0333(5) Uani d . 1 1 . .
    C C3 0.36261(19) -0.0735(2) 0.4348(2) 0.0379(6) Uani d . 1 1 . .
    C C5 0.2247(2) -0.1141(2) 0.2485(2) 0.0415(6) Uani d . 1 1 . .
    C C6 0.22344(19) -0.0031(2) 0.2548(2) 0.0359(6) Uani d . 1 1 . .
    C C7 0.1224(2) 0.0410(2) 0.2729(2) 0.0418(6) Uani d . 1 1 . .
    C C8 0.1055(2) -0.0167(2) 0.3772(3) 0.0460(7) Uani d . 1 1 . .
    C C9 0.1842(2) 0.0067(2) 0.4824(2) 0.0428(6) Uani d . 1 1 . .
    C C10 0.1697(2) 0.1367(2) 0.3446(2) 0.0399(6) Uani d . 1 1 . .
    C C11 0.3368(3) -0.2506(2) 0.3813(3) 0.0522(7) Uani d . 1 1 . .
    H H11A 0.4144 -0.2567 0.4224 0.063 Uiso calc R 1 1 . .
    H H11B 0.3154 -0.2875 0.3039 0.063 Uiso calc R 1 1 . .
    C C12 0.2821(3) -0.2937(2) 0.4645(4) 0.0644(9) Uani d . 1 1 . .
    H H12A 0.2923 -0.2501 0.5346 0.077 Uiso calc R 1 1 . .
    H H12B 0.2052 -0.2993 0.4178 0.077 Uiso calc R 1 1 . .
    C C13 0.3272(2) -0.3936(2) 0.5125(3) 0.0426(6) Uani d . 1 1 . .
    C C14 0.4205(3) -0.4027(2) 0.6155(3) 0.0570(8) Uani d . 1 1 . .
    H H14 0.4556 -0.3463 0.6557 0.068 Uiso calc R 1 1 . .
    C C15 0.4629(3) -0.4925(3) 0.6604(3) 0.0676(9) Uani d . 1 1 . .
    H H15 0.5260 -0.4965 0.7305 0.081 Uiso calc R 1 1 . .
    C C16 0.4133(3) -0.5759(3) 0.6031(3) 0.0661(9) Uani d . 1 1 . .
    H H16 0.4424 -0.6369 0.6338 0.079 Uiso calc R 1 1 . .
    C C17 0.3213(3) -0.5699(2) 0.5008(3) 0.0634(9) Uani d . 1 1 . .
    H H17 0.2874 -0.6270 0.4613 0.076 Uiso calc R 1 1 . .
    C C18 0.2779(2) -0.4794(2) 0.4550(3) 0.0526(7) Uani d . 1 1 . .
    H H18 0.2149 -0.4760 0.3848 0.063 Uiso calc R 1 1 . .
    N N4 0.30886(18) -0.14704(16) 0.3532(2) 0.0403(5) Uani d . 1 1 . .
    O O1 0.16542(18) -0.16633(17) 0.16898(19) 0.0610(6) Uani d . 1 1 . .
    O O2 0.43337(15) -0.08669(16) 0.53428(18) 0.0539(5) Uani d . 1 1 . .
    Cl Cl1 0.22370(7) 0.21660(6) 0.26068(7) 0.0601(2) Uani d . 1 1 . .
    Cl Cl2 0.07822(7) 0.20423(6) 0.39214(7) 0.0620(2) Uani d . 1 1 . .
    Cl Cl3 0.33930(7) 0.15230(6) 0.57446(7) 0.0663(3) Uani d . 1 1 . .
    Cl Cl4 0.21264(9) -0.04238(8) 0.62570(8) 0.0806(3) Uani d . 1 1 . .
    Cl Cl5 0.01097(7) 0.05813(9) 0.13594(8) 0.0834(3) Uani d . 1 1 . .
    Cl Cl6 0.00951(8) -0.10391(8) 0.35359(11) 0.0894(4) Uani d . 1 1 . .
    H H1 0.368(2) 0.062(2) 0.366(2) 0.043(7) Uiso d . 1 1 . .
    H H2 0.232(2) 0.0211(19) 0.183(2) 0.039(7) Uiso d . 1 1 . .
loop_
    _atom_site_aniso_label
    _atom_site_aniso_U_11
    _atom_site_aniso_U_22
    _atom_site_aniso_U_33
    _atom_site_aniso_U_12
    _atom_site_aniso_U_13
    _atom_site_aniso_U_23
    C1 0.0423(13) 0.0338(14) 0.0295(11) 0.0036(11) 0.0092(10) -0.0045(10)
    C2 0.0310(12) 0.0318(14) 0.0393(13) -0.0037(11) 0.0152(10) -0.0033(10)
    C3 0.0329(12) 0.0386(15) 0.0460(14) 0.0032(11) 0.0188(11) 0.0005(12)
    C5 0.0459(14) 0.0467(16) 0.0421(14) -0.0073(13) 0.0280(12) -0.0097(12)
    C6 0.0377(13) 0.0444(15) 0.0294(12) -0.0014(12) 0.0166(10) -0.0042(11)
    C7 0.0340(12) 0.0560(18) 0.0323(12) 0.0029(12) 0.0084(10) -0.0037(12)
    C8 0.0456(15) 0.0471(17) 0.0577(17) -0.0020(13) 0.0336(14) -0.0047(13)
    C9 0.0601(16) 0.0410(15) 0.0392(14) 0.0146(13) 0.0323(13) 0.0061(12)
    C10 0.0452(14) 0.0411(15) 0.0350(13) 0.0101(12) 0.0166(11) 0.0044(11)
    C11 0.070(2) 0.0319(15) 0.0702(19) 0.0018(14) 0.0446(17) -0.0006(14)
    C12 0.072(2) 0.051(2) 0.091(2) 0.0183(17) 0.055(2) 0.0242(17)
    C13 0.0465(15) 0.0388(15) 0.0510(15) 0.0044(13) 0.0279(13) 0.0049(12)
    C14 0.0562(18) 0.0514(19) 0.0609(19) -0.0132(16) 0.0182(15) -0.0101(15)
    C15 0.0499(18) 0.081(3) 0.063(2) 0.0035(19) 0.0097(15) 0.0122(19)
    C16 0.075(2) 0.051(2) 0.083(2) 0.0209(19) 0.041(2) 0.0135(18)
    C17 0.087(2) 0.0437(19) 0.071(2) -0.0118(18) 0.043(2) -0.0190(16)
    C18 0.0504(16) 0.066(2) 0.0403(14) -0.0050(15) 0.0150(12) -0.0024(14)
    N4 0.0498(12) 0.0322(12) 0.0466(12) -0.0012(10) 0.0266(10) -0.0038(10)
    O1 0.0680(13) 0.0623(15) 0.0557(12) -0.0209(12) 0.0260(10) -0.0277(11)
    O2 0.0415(10) 0.0529(13) 0.0573(12) 0.0088(10) 0.0061(9) 0.0043(10)
    Cl1 0.0820(6) 0.0462(4) 0.0617(5) 0.0098(4) 0.0376(4) 0.0159(3)
    Cl2 0.0724(5) 0.0608(5) 0.0613(5) 0.0312(4) 0.0343(4) 0.0060(4)
    Cl3 0.0743(5) 0.0543(5) 0.0504(4) 0.0050(4) -0.0010(4) -0.0221(4)
    Cl4 0.1149(8) 0.0892(7) 0.0602(5) 0.0396(6) 0.0587(5) 0.0350(5)
    Cl5 0.0491(4) 0.1271(9) 0.0517(5) 0.0178(5) -0.0085(4) -0.0190(5)
    Cl6 0.0718(6) 0.0813(7) 0.1426(9) -0.0319(5) 0.0716(6) -0.0264(6)
_geom_special_details
;
All e.s.d.'s (except the e.s.d. in the dihedral angle between two l.s. planes)
are estimated using the full covariance matrix. The cell e.s.d.'s are taken
into account individually in the estimation of e.s.d.'s in distances, angles
and torsion angles; correlations between e.s.d.'s in cell parameters are only
used when they are defined by crystal symmetry. An approximate (isotropic)
treatment of cell e.s.d.'s is used for estimating e.s.d.'s involving l.s.
planes.
;
loop_
    _geom_bond_atom_site_label_1
    _geom_bond_atom_site_label_2
    _geom_bond_site_symmetry_2
    _geom_bond_distance
    _geom_bond_publ_flag
    C1 C9 . 1.514(4) ?
    C1 C10 . 1.547(3) ?
    C1 C2 . 1.554(3) ?
    C1 Cl3 . 1.751(2) ?
    C2 C3 . 1.512(4) ?
    C2 C6 . 1.535(3) ?
    C2 H1 . 0.91(3) ?
    C3 O2 . 1.202(3) ?
    C3 N4 . 1.381(3) ?
    C5 O1 . 1.200(3) ?
    C5 N4 . 1.387(3) ?
    C5 C6 . 1.514(4) ?
    C6 C7 . 1.552(3) ?
    C6 H2 . 0.93(3) ?
    C7 C8 . 1.517(4) ?
    C7 C10 . 1.548(4) ?
    C7 Cl5 . 1.742(3) ?
    C8 C9 . 1.319(4) ?
    C8 Cl6 . 1.692(3) ?
    C9 Cl4 . 1.688(3) ?
    C10 Cl2 . 1.762(3) ?
    C10 Cl1 . 1.769(3) ?
    C11 N4 . 1.464(3) ?
    C11 C12 . 1.515(4) ?
    C11 H11A . 0.9700 ?
    C11 H11B . 0.9700 ?
    C12 C13 . 1.507(4) ?
    C12 H12A . 0.9700 ?
    C12 H12B . 0.9700 ?
    C13 C14 . 1.375(4) ?
    C13 C18 . 1.384(4) ?
    C14 C15 . 1.366(5) ?
    C14 H14 . 0.9300 ?
    C15 C16 . 1.357(5) ?
    C15 H15 . 0.9300 ?
    C16 C17 . 1.357(5) ?
    C16 H16 . 0.9300 ?
    C17 C18 . 1.382(5) ?
    C17 H17 . 0.9300 ?
    C18 H18 . 0.9300 ?
loop_
    _geom_angle_atom_site_label_1
    _geom_angle_atom_site_label_2
    _geom_angle_atom_site_label_3
    _geom_angle_site_symmetry_1
    _geom_angle_site_symmetry_3
    _geom_angle
    _geom_angle_publ_flag
    C9 C1 C10 . . 99.5(2) ?
    C9 C1 C2 . . 107.2(2) ?
    C10 C1 C2 . . 101.12(18) ?
    C9 C1 Cl3 . . 116.46(17) ?
    C10 C1 Cl3 . . 115.44(18) ?
    C2 C1 Cl3 . . 115.00(18) ?
    C3 C2 C6 . . 105.0(2) ?
    C3 C2 C1 . . 113.8(2) ?
    C6 C2 C1 . . 102.91(19) ?
    C3 C2 H1 . . 110.1(17) ?
    C6 C2 H1 . . 113.8(17) ?
    C1 C2 H1 . . 111.1(17) ?
    O2 C3 N4 . . 124.8(3) ?
    O2 C3 C2 . . 127.3(3) ?
    N4 C3 C2 . . 107.9(2) ?
    O1 C5 N4 . . 124.7(3) ?
    O1 C5 C6 . . 127.8(3) ?
    N4 C5 C6 . . 107.5(2) ?
    C5 C6 C2 . . 105.2(2) ?
    C5 C6 C7 . . 114.7(2) ?
    C2 C6 C7 . . 103.08(18) ?
    C5 C6 H2 . . 107.6(16) ?
    C2 C6 H2 . . 114.6(16) ?
    C7 C6 H2 . . 111.6(16) ?
    C8 C7 C6 . . 106.8(2) ?
    C8 C7 C10 . . 99.4(2) ?
    C6 C7 C10 . . 101.1(2) ?
    C8 C7 Cl5 . . 117.48(19) ?
    C6 C7 Cl5 . . 115.15(17) ?
    C10 C7 Cl5 . . 114.6(2) ?
    C9 C8 C7 . . 107.7(2) ?
    C9 C8 Cl6 . . 128.2(2) ?
    C7 C8 Cl6 . . 123.8(2) ?
    C8 C9 C1 . . 107.5(2) ?
    C8 C9 Cl4 . . 128.4(2) ?
    C1 C9 Cl4 . . 123.8(2) ?
    C1 C10 C7 . . 92.4(2) ?
    C1 C10 Cl2 . . 114.45(16) ?
    C7 C10 Cl2 . . 114.29(18) ?
    C1 C10 Cl1 . . 113.92(18) ?
    C7 C10 Cl1 . . 113.21(17) ?
    Cl2 C10 Cl1 . . 108.11(15) ?
    N4 C11 C12 . . 111.8(2) ?
    N4 C11 H11A . . 109.3 ?
    C12 C11 H11A . . 109.3 ?
    N4 C11 H11B . . 109.3 ?
    C12 C11 H11B . . 109.3 ?
    H11A C11 H11B . . 107.9 ?
    C13 C12 C11 . . 111.3(2) ?
    C13 C12 H12A . . 109.4 ?
    C11 C12 H12A . . 109.4 ?
    C13 C12 H12B . . 109.4 ?
    C11 C12 H12B . . 109.4 ?
    H12A C12 H12B . . 108.0 ?
    C14 C13 C18 . . 117.3(3) ?
    C14 C13 C12 . . 120.8(3) ?
    C18 C13 C12 . . 122.0(3) ?
    C15 C14 C13 . . 121.7(3) ?
    C15 C14 H14 . . 119.1 ?
    C13 C14 H14 . . 119.1 ?
    C16 C15 C14 . . 120.2(3) ?
    C16 C15 H15 . . 119.9 ?
    C14 C15 H15 . . 119.9 ?
    C15 C16 C17 . . 119.8(3) ?
    C15 C16 H16 . . 120.1 ?
    C17 C16 H16 . . 120.1 ?
    C16 C17 C18 . . 120.3(3) ?
    C16 C17 H17 . . 119.9 ?
    C18 C17 H17 . . 119.9 ?
    C13 C18 C17 . . 120.7(3) ?
    C13 C18 H18 . . 119.6 ?
    C17 C18 H18 . . 119.6 ?
    C3 N4 C5 . . 114.2(2) ?
    C3 N4 C11 . . 121.4(2) ?
    C5 N4 C11 . . 124.3(2) ?
loop_
    _geom_hbond_atom_site_label_D
    _geom_hbond_atom_site_label_H
    _geom_hbond_atom_site_label_A
    _geom_hbond_site_symmetry_A
    _geom_hbond_distance_DH
    _geom_hbond_distance_HA
    _geom_hbond_distance_DA
    _geom_hbond_angle_DHA
    C2 H1 O2 3_656 0.91(3) 2.50(3) 3.235(3) 138(2)
