# Supplementary material for: 1,7,8,9,10,10-Hexachloro-4-(2-phenyl­eth­yl)-4-aza­tricyclo­[5.2.1.02,6]dec-8-ene-3,5-dione
Source: Acta Crystallogr Sect E Struct Rep Online. 2011 Jun 18;67(Pt 7):o1708. doi: 10.1107/S1600536811022495 (PMC3151925; doi:10.1107/S1600536811022495)
Supplement: Supplementary file 2 [file e-67-o1708-Isup2.hkl]

#
# h,k,l, Fc-squared, Fo-squared, sigma(Fo-squared) and status flag
#
data_I
_shelx_title ' CRR36 in P2(1)/c'
_shelx_refln_list_code          4
_shelx_F_calc_maximum      243.82
_exptl_crystal_F_000       952.00
_reflns_d_resolution_high  0.7262
 
loop_
 _symmetry_equiv_pos_as_xyz
 'x, y, z'
 '-x, y+1/2, -z+1/2'
 '-x, -y, -z'
 'x, -y-1/2, z-1/2'
 
_cell_length_a    13.3009
_cell_length_b    13.6141
_cell_length_c    11.4912
_cell_angle_alpha  90.000
_cell_angle_beta  111.276
_cell_angle_gamma  90.000
 
_shelx_F_squared_multiplier     1.000
 
loop_
 _refln_index_h
 _refln_index_k
 _refln_index_l
 _refln_F_squared_calc
 _refln_F_squared_meas
 _refln_F_squared_sigma
 _refln_observed_status
   2   0   0    17981.23    17109.70     85.79 o
   3   0   0    12767.00    11828.62     48.89 o
   4   0   0     7388.69     7173.47     44.19 o
   5   0   0     5760.41     5505.55     43.23 o
   6   0   0     2567.56     2660.97     33.57 o
   7   0   0        4.69        4.30      9.33 o
   8   0   0      117.92      128.50     13.36 o
   9   0   0     7745.95     7625.47     69.55 o
  10   0   0      529.18      526.93     22.48 o
  11   0   0       76.28       65.96     14.54 o
  12   0   0      769.56      811.88     29.35 o
  13   0   0      203.45      205.18     20.22 o
  14   0   0      136.56      164.31     20.13 o
  15   0   0        6.06        7.89     23.83 o
  16   0   0        4.02        2.15     24.32 o
   2   1   0     4886.33     4905.50     35.13 o
   3   1   0      490.32      428.90     10.86 o
   4   1   0     1381.78     1455.83     41.96 o
   5   1   0      397.25      372.21     14.60 o
   6   1   0     1402.38     1179.54     21.65 o
   7   1   0      601.39      559.72     13.25 o
   8   1   0     1891.14     1737.92     23.03 o
   9   1   0        0.02        6.27      8.29 o
  10   1   0       13.40       12.31      8.82 o
  11   1   0      139.88      123.92     11.75 o
  12   1   0       39.57       44.67     10.90 o
  13   1   0       25.60       24.05     10.06 o
  14   1   0        0.10        4.34     10.13 o
  15   1   0        8.44        7.50     20.62 o
  16   1   0       16.57       25.68     16.28 o
  17   1   0        0.00       -7.61     22.09 o
   0   2   0    20063.43    20720.95     71.43 o
   1   2   0       14.70       34.03      2.21 o
   2   2   0     1356.36     1468.74     12.10 o
   3   2   0       21.58       18.06      3.10 o
   4   2   0     3605.07     3735.77     24.75 o
   5   2   0     3919.56     3973.14     40.16 o
   6   2   0      873.05      870.65     15.54 o
   7   2   0     3014.41     3001.96     61.83 o
   8   2   0      859.77      871.04     19.37 o
   9   2   0      994.25     1020.45     18.80 o
  10   2   0      433.08      450.82     12.98 o
  11   2   0       73.97       89.38      9.81 o
  12   2   0       41.73       33.60      9.43 o
  13   2   0        1.86        5.77      9.14 o
  14   2   0        1.40        6.52     13.69 o
  15   2   0        5.31        2.72     21.25 o
  16   2   0       56.81       54.82     24.39 o
   1   3   0     3257.98     3141.91     29.24 o
   2   3   0     2778.54     2867.30     13.89 o
   3   3   0       44.35       62.30      3.24 o
   4   3   0     3964.19     3939.89     41.79 o
   5   3   0     3738.07     3735.15     84.01 o
   6   3   0     1584.92     1575.17     20.83 o
   7   3   0      418.78      365.64     13.11 o
   8   3   0     1850.12     1830.78     26.07 o
   9   3   0      480.01      414.77     12.10 o
  10   3   0       19.30       24.10      8.01 o
  11   3   0        9.21       10.34      8.66 o
  12   3   0       32.23       35.54      9.52 o
  13   3   0      220.52      215.98     13.48 o
  14   3   0       63.05       77.69     14.78 o
  15   3   0       40.75       52.20     23.96 o
  16   3   0       22.50       19.02     23.02 o
   0   4   0       93.25       84.47      4.99 o
   1   4   0     1046.25     1214.59     10.17 o
   2   4   0     4421.02     4254.21     35.18 o
   3   4   0     7954.77     8073.22     49.09 o
   4   4   0      911.97      936.98     17.03 o
   5   4   0      942.10      890.90     15.11 o
   6   4   0     3928.30     3843.85     52.20 o
   7   4   0     1867.41     1919.26     25.55 o
   8   4   0       42.77       52.29     10.40 o
   9   4   0       34.83       54.18      3.71 o
  10   4   0      226.41      227.28     14.89 o
  11   4   0        1.50       -3.20      9.18 o
  12   4   0      315.66      294.50     13.21 o
  13   4   0       44.89       47.81     10.28 o
  14   4   0        0.45        4.62     14.20 o
  15   4   0        0.28        7.39     21.62 o
   1   5   0      248.40      263.99      6.18 o
   2   5   0     2536.67     2483.90     18.39 o
   3   5   0        0.39        4.87      4.50 o
   4   5   0      138.70      187.17      8.22 o
   5   5   0     1102.57     1181.54     14.48 o
   6   5   0      273.01      303.15     12.02 o
   7   5   0       96.18      112.84     10.77 o
   8   5   0     1058.27     1071.40     45.83 o
   9   5   0       22.04       25.40     11.04 o
  10   5   0      321.50      316.77     16.28 o
  11   5   0      363.21      326.88     21.66 o
  12   5   0       44.97       38.33      9.84 o
  13   5   0      164.82      146.49     16.11 o
  14   5   0      158.58      156.92     17.22 o
  15   5   0        0.20        3.90     21.76 o
   0   6   0      309.43      253.74     15.15 o
   1   6   0       15.57       46.56      8.27 o
   2   6   0     3592.81     3545.35     30.73 o
   3   6   0     2408.64     2578.27     29.10 o
   4   6   0      908.77      825.95     30.76 o
   5   6   0     2994.45     3170.03     64.72 o
   6   6   0      223.01      239.35     19.34 o
   7   6   0     1086.34     1030.76     21.03 o
   8   6   0      750.39      792.22     16.77 o
   9   6   0      475.49      518.09     23.52 o
  10   6   0      122.37      144.02     14.40 o
  11   6   0       33.38       20.52     12.62 o
  12   6   0       87.53      101.08     10.80 o
  13   6   0        4.09        1.11     13.57 o
  14   6   0       77.48      106.31     23.35 o
   1   7   0       39.91       73.03      9.25 o
   2   7   0     1820.39     1816.03     46.67 o
   3   7   0     2867.41     2907.72     27.30 o
   4   7   0     2184.19     2244.78     45.29 o
   5   7   0       47.10       65.68     18.41 o
   6   7   0       29.25       20.73     17.87 o
   7   7   0      636.62      671.55     31.18 o
   8   7   0        5.92       -0.63     18.35 o
   9   7   0        2.50        6.80     11.02 o
  10   7   0      514.14      475.47     19.87 o
  11   7   0       35.55       42.38     13.14 o
  12   7   0        0.75       17.24     14.12 o
  13   7   0        7.59        6.32     24.31 o
  14   7   0        0.96        8.66     23.66 o
   0   8   0       50.03       36.39     12.56 o
   1   8   0      489.09      491.86     15.56 o
   2   8   0      587.57      587.21     16.78 o
   3   8   0        4.59       10.33     13.32 o
   4   8   0        0.03       -2.51     14.72 o
   5   8   0      196.27      185.31     21.25 o
   6   8   0      257.90      256.58     24.89 o
   7   8   0        4.18        6.33     19.52 o
   8   8   0        0.06       -2.06     22.28 o
   9   8   0       99.02       97.72     24.90 o
  10   8   0        3.85        2.15     19.18 o
  11   8   0      123.44      155.84     23.87 o
  12   8   0        0.12      -15.08     27.10 o
  13   8   0        0.46       35.07     26.09 o
   1   9   0      313.81      325.29     14.39 o
   2   9   0     1036.16     1009.44     22.27 o
   3   9   0       77.17       97.70     18.10 o
   4   9   0      354.26      375.74     24.67 o
   5   9   0     1622.41     1598.08     41.90 o
   6   9   0      258.94      255.74     22.46 o
   7   9   0      215.15      200.02     25.66 o
   8   9   0       30.53       11.18     20.03 o
   9   9   0        1.11        4.11     17.07 o
  10   9   0        3.30      -10.47     23.71 o
  11   9   0       28.34       26.88     23.42 o
  12   9   0       84.49      103.17     30.59 o
  13   9   0        3.55        1.10     29.24 o
   0  10   0      327.79      312.97     23.48 o
   1  10   0      480.62      509.96     26.83 o
   2  10   0      569.90      574.17     24.48 o
   3  10   0      215.40      198.20     20.01 o
   4  10   0      699.03      669.90     29.51 o
   5  10   0       97.87      119.27     21.27 o
   6  10   0     1682.84     1577.18     45.04 o
   7  10   0        4.20       -1.59     18.35 o
   8  10   0        3.12       20.31     22.16 o
   9  10   0        6.88        0.84     20.83 o
  10  10   0       49.87       59.25     27.82 o
  11  10   0       17.98       24.97     24.01 o
  12  10   0       12.18       18.24     23.04 o
   1  11   0        5.15       11.51     13.18 o
   2  11   0      677.35      686.24     24.43 o
   3  11   0       74.19       73.13     17.17 o
   4  11   0       84.10       81.78     21.61 o
   5  11   0       33.34       19.47     21.34 o
   6  11   0        3.42        2.19     19.19 o
   7  11   0        0.41       -0.45     22.13 o
   8  11   0      137.42      125.73     25.72 o
   9  11   0      340.98      325.87     30.07 o
  10  11   0      246.24      307.29     35.35 o
  11  11   0       26.13       20.13     25.71 o
   0  12   0       10.60       -7.73     22.61 o
   1  12   0     1035.82      918.74     26.76 o
   2  12   0       69.71      105.11     19.74 o
   3  12   0      222.61      249.52     25.17 o
   4  12   0      207.44      232.70     27.36 o
   5  12   0       14.03       28.92     22.32 o
   6  12   0      293.07      407.46     33.76 o
   7  12   0      190.12      203.50     29.56 o
   8  12   0        0.02       14.31     20.87 o
   9  12   0        1.04       15.16     26.65 o
  10  12   0      129.87      143.17     27.70 o
  11  12   0       15.44       -0.50     30.22 o
   1  13   0      623.56      574.32     51.85 o
   2  13   0      108.67       84.56     17.92 o
   3  13   0       86.61       78.67     25.78 o
   4  13   0       20.15        2.82     24.95 o
   5  13   0       67.95       90.11     22.06 o
   6  13   0        5.45       -4.92     22.82 o
   7  13   0       24.01       55.34     21.95 o
   8  13   0      119.30      138.26     30.65 o
   9  13   0        8.59       -0.28     28.25 o
  10  13   0       29.84        4.85     31.08 o
   0  14   0      587.91      647.46     38.45 o
   1  14   0       23.12       13.41     16.42 o
   2  14   0      248.09      204.01     19.16 o
   3  14   0       24.89       15.96     18.61 o
   4  14   0        7.82        6.45     23.12 o
   5  14   0       19.94       23.93     20.17 o
   6  14   0       47.81       52.04     23.76 o
   7  14   0       95.64       98.88     27.13 o
   8  14   0       23.26       14.89     29.10 o
   1  15   0      574.44      577.86     26.38 o
   2  15   0        0.17      -13.14     16.88 o
   3  15   0      129.05       95.29     28.79 o
   4  15   0        0.11        7.39     19.40 o
   5  15   0        2.34      -15.80     25.53 o
   6  15   0      276.98      296.15     33.67 o
   7  15   0        9.98        8.13     28.36 o
   0  16   0      230.91      246.43     30.57 o
   1  16   0        5.31       21.46     15.96 o
   2  16   0       62.21       93.96     29.23 o
   3  16   0       13.54       14.38     24.76 o
   4  16   0        2.92       -2.03     27.97 o
   5  16   0        5.86       -5.35     29.70 o
   1  17   0        3.28       12.46     17.67 o
 -17   1   1       18.20       -2.84     23.82 o
 -16   1   1       38.91       21.33     21.70 o
 -15   1   1       85.31      108.67     12.38 o
 -14   1   1      188.51      168.10     19.51 o
 -13   1   1      202.34      198.20     15.26 o
 -12   1   1        0.07       -2.42     10.94 o
 -11   1   1       84.73       83.17     11.31 o
 -10   1   1      641.46      586.83     16.87 o
  -9   1   1       10.40       12.69      8.32 o
  -8   1   1      383.97      323.66     17.51 o
  -7   1   1     2627.01     2472.18     88.02 o
  -6   1   1       50.74       52.55      3.10 o
  -5   1   1        5.85        9.41      5.15 o
  -4   1   1      878.72      985.00     15.55 o
  -3   1   1     7107.91     7393.90     22.90 o
  -2   1   1     8539.23     8692.41    146.35 o
   1   1   1    15686.34    15853.38    142.41 o
   2   1   1      394.37      356.51      3.63 o
   3   1   1      612.72      605.70      5.86 o
   4   1   1      657.23      640.13      8.19 o
   5   1   1      851.17      881.36     14.87 o
   6   1   1       32.71       38.71      2.64 o
   7   1   1      946.62      927.26      8.56 o
   8   1   1        7.99        6.35      7.12 o
   9   1   1      550.93      527.68     17.49 o
  10   1   1       82.51       67.58      8.36 o
  11   1   1      215.25      197.15     10.68 o
  12   1   1        0.18        0.53      8.35 o
  13   1   1       13.10       11.34     11.85 o
  14   1   1       77.74       53.25     25.21 o
  15   1   1       10.64        5.70     19.45 o
  16   1   1       24.20       12.85     22.12 o
 -16   2   1       10.75        9.73     21.58 o
 -15   2   1        3.24       -3.10     10.78 o
 -14   2   1      159.84      180.88     12.98 o
 -13   2   1       13.66       13.14     10.17 o
 -12   2   1      209.56      194.12     11.98 o
 -11   2   1      801.67      722.93     44.74 o
 -10   2   1      310.27      285.13     13.37 o
  -9   2   1      197.87      209.22      4.19 o
  -8   2   1      790.26      735.11      9.71 o
  -7   2   1      370.30      372.19     17.79 o
  -6   2   1     3641.02     3758.40     32.94 o
  -5   2   1     1093.30     1119.58     70.53 o
  -4   2   1     2819.58     2878.75     75.77 o
  -3   2   1     6574.11     7137.96    105.88 o
  -2   2   1       59.08       70.51      3.06 o
  -1   2   1     7695.84     7675.34     34.87 o
   0   2   1        2.79        3.62      1.20 o
   1   2   1      494.09      528.90      5.92 o
   2   2   1      134.83      151.29      4.28 o
   3   2   1     1154.98     1154.67     18.06 o
   4   2   1      915.80     1056.97     16.53 o
   5   2   1     1926.01     1863.60     23.49 o
   6   2   1      615.24      580.05     16.37 o
   7   2   1       89.81       79.79      2.84 o
   8   2   1      314.88      297.50      5.90 o
   9   2   1        4.98        6.34      1.89 o
  10   2   1      392.40      363.54     12.16 o
  11   2   1      675.66      646.98     15.70 o
  12   2   1       37.43       29.90      8.80 o
  13   2   1       20.67       11.26     11.88 o
  14   2   1      127.10      124.24     26.37 o
  15   2   1       26.96        5.29     23.47 o
  16   2   1        1.25       -8.12     25.54 o
 -16   3   1        3.14       -7.16     18.86 o
 -15   3   1        0.51       -2.76     10.54 o
 -14   3   1        0.00        2.06     10.39 o
 -13   3   1       38.86       35.77     10.34 o
 -12   3   1      391.71      404.26     19.64 o
 -11   3   1      188.27      218.43     16.90 o
 -10   3   1        0.89       -1.01      3.06 o
  -9   3   1      521.76      483.39     19.85 o
  -8   3   1      114.64      119.66      5.53 o
  -7   3   1      117.50      110.78     10.38 o
  -6   3   1      562.51      611.71     19.73 o
  -5   3   1     3289.88     3296.77     62.78 o
  -4   3   1     1598.61     1802.56     23.50 o
  -3   3   1    16822.43    17012.68    106.37 o
  -2   3   1       19.05       17.79      2.42 o
  -1   3   1     2672.80     2805.65     13.33 o
   0   3   1     2268.69     2395.87     11.54 o
   1   3   1     3352.20     3523.59     24.66 o
   2   3   1    13727.78    14386.48    128.02 o
   3   3   1     2520.89     2907.12     32.92 o
   4   3   1      816.57      782.81     15.42 o
   5   3   1       33.89       15.25      4.48 o
   6   3   1     2222.40     2276.95     25.67 o
   7   3   1        0.11        4.64      3.60 o
   8   3   1       71.40       59.68      4.75 o
   9   3   1       31.76       39.95      4.31 o
  10   3   1      280.93      261.77     17.48 o
  11   3   1        5.96       -2.44      8.24 o
  12   3   1       12.98        9.13      8.67 o
  13   3   1        3.16        8.78     12.99 o
  14   3   1      140.15      172.82     28.34 o
  15   3   1       68.94       73.61     26.17 o
  16   3   1        9.38       19.85     24.73 o
 -16   4   1        4.77        6.67     22.52 o
 -15   4   1       75.80       83.80     15.15 o
 -14   4   1      164.22      164.51     12.82 o
 -13   4   1       37.20       39.92     10.55 o
 -12   4   1      130.74      116.75     11.65 o
 -11   4   1        4.82       16.63      9.26 o
 -10   4   1        0.27        4.55      9.84 o
  -9   4   1       89.87       81.99      4.65 o
  -8   4   1      355.97      342.90     13.17 o
  -7   4   1      243.95      244.18     10.72 o
  -6   4   1      118.65      118.65      8.22 o
  -5   4   1       35.61       24.84      8.02 o
  -4   4   1      453.08      496.53      8.04 o
  -3   4   1     2225.55     2393.39     15.06 o
  -2   4   1      279.25      325.01      5.25 o
  -1   4   1    10399.53    10607.10     41.04 o
   0   4   1      547.14      543.61      6.80 o
   1   4   1     5775.30     5803.57     25.18 o
   2   4   1       30.02       37.62      4.37 o
   3   4   1     3977.93     4143.53     27.14 o
   4   4   1        0.15        2.28      5.32 o
   5   4   1      127.80      117.30     12.67 o
   6   4   1     5083.84     4913.21     76.38 o
   7   4   1     2509.54     2486.27     29.69 o
   8   4   1      117.30      131.79      8.63 o
   9   4   1        0.51        1.59      2.74 o
  10   4   1       45.27       30.60      8.31 o
  11   4   1       17.10       31.05      9.01 o
  12   4   1      134.60      127.68     10.58 o
  13   4   1       28.88       31.01     14.37 o
  14   4   1        2.84       -0.75     21.29 o
  15   4   1      135.98      124.26     26.51 o
 -16   5   1        0.00      -14.04     20.29 o
 -15   5   1       30.46       16.04     22.25 o
 -14   5   1       51.89       54.17     11.36 o
 -13   5   1       91.49       90.53     11.28 o
 -12   5   1      465.58      440.23     26.20 o
 -11   5   1      132.81      137.05     13.88 o
 -10   5   1      222.59      240.17     14.21 o
  -9   5   1      556.65      607.70     25.25 o
  -8   5   1      162.92      132.82     10.72 o
  -7   5   1     1271.77     1362.61     20.73 o
  -6   5   1      169.83      138.48      7.85 o
  -5   5   1     1511.75     1569.80     22.88 o
  -4   5   1     1958.38     2175.63     19.60 o
  -3   5   1       10.46       24.36      3.87 o
  -2   5   1     2886.06     3050.14     22.28 o
  -1   5   1      230.81      293.77      8.75 o
   0   5   1      285.77      251.04      6.27 o
   1   5   1     3718.57     3941.92     28.75 o
   2   5   1     2131.32     2151.92     46.98 o
   3   5   1        0.66       10.72      5.94 o
   4   5   1     2555.42     2656.18     79.58 o
   5   5   1      178.68      204.25     21.22 o
   6   5   1      110.75      140.67     14.95 o
   7   5   1     1695.26     1812.35     37.75 o
   8   5   1     3037.49     3041.71     66.71 o
   9   5   1       95.49       81.34      9.64 o
  10   5   1       12.04       15.21      8.46 o
  11   5   1      254.36      264.22     13.73 o
  12   5   1       11.60        4.76     12.97 o
  13   5   1        1.31       -1.00     13.48 o
  14   5   1       16.88       -7.68     23.96 o
  15   5   1        1.92       20.58     25.45 o
 -16   6   1       16.49       28.72     25.17 o
 -15   6   1       28.91       17.41     21.66 o
 -14   6   1      201.16      155.35     18.83 o
 -13   6   1      104.95      113.51     11.86 o
 -12   6   1        2.44        1.62     11.66 o
 -11   6   1       47.71       46.53     12.59 o
 -10   6   1        3.02        0.64     10.65 o
  -9   6   1      924.55      853.44     19.72 o
  -8   6   1      464.29      463.73     13.02 o
  -7   6   1      787.52      808.19     14.78 o
  -6   6   1      602.90      747.62     19.40 o
  -5   6   1     4606.79     4575.46     57.18 o
  -4   6   1     8160.15     8283.36     40.70 o
  -3   6   1     1647.58     1625.52     31.04 o
  -2   6   1       86.19      106.67      8.84 o
  -1   6   1     2229.73     2140.12     23.34 o
   0   6   1    24717.18    25099.86     78.04 o
   1   6   1     3587.42     3489.34     47.67 o
   2   6   1     2654.26     2665.60     38.41 o
   3   6   1      181.14      277.63     16.84 o
   4   6   1      260.19      256.84     17.69 o
   5   6   1       40.19       69.30     14.17 o
   6   6   1      126.53      122.58     17.89 o
   7   6   1       16.09        1.88     10.90 o
   8   6   1       13.17        8.90     12.51 o
   9   6   1     1905.13     1924.41     44.89 o
  10   6   1      900.10      977.53     35.46 o
  11   6   1      108.58       89.83     15.39 o
  12   6   1       25.51       31.35     19.40 o
  13   6   1      137.46      113.30     23.21 o
  14   6   1       29.45       24.14     22.98 o
 -15   7   1       44.81       54.69     25.35 o
 -14   7   1       98.10       77.52     13.49 o
 -13   7   1       33.50       43.28     11.27 o
 -12   7   1       31.01       24.48     10.50 o
 -11   7   1      432.87      397.82     15.09 o
 -10   7   1      156.32      199.33     12.08 o
  -9   7   1      190.10      190.80     17.37 o
  -8   7   1      709.54      736.20     41.68 o
  -7   7   1       93.18      128.42     21.61 o
  -6   7   1     5369.89     5396.28     46.00 o
  -5   7   1      290.10      285.45     10.86 o
  -4   7   1       81.96       96.06      7.93 o
  -3   7   1     2511.55     2613.74     41.49 o
  -2   7   1      753.55      784.51     16.86 o
  -1   7   1       11.21        4.94      7.73 o
   0   7   1      395.19      451.17     13.51 o
   1   7   1      816.75      720.64     16.25 o
   2   7   1      307.65      315.33     12.30 o
   3   7   1     1384.06     1354.41     31.66 o
   4   7   1      423.21      429.79     20.82 o
   5   7   1      269.24      272.27     21.09 o
   6   7   1      447.31      414.43     25.85 o
   7   7   1      936.20      872.05     34.47 o
   8   7   1       66.69       54.58     23.83 o
   9   7   1       30.29       27.48     13.46 o
  10   7   1        0.43       -0.90     13.53 o
  11   7   1       48.00       50.18     14.76 o
  12   7   1        0.16        1.88     16.16 o
  13   7   1       14.66       11.59     16.35 o
 -14   8   1        0.12        1.49     30.16 o
 -13   8   1        3.00      -19.22     24.20 o
 -12   8   1       41.81       32.44     27.87 o
 -11   8   1        0.05        6.88     23.26 o
 -10   8   1      235.75      270.83     29.89 o
  -9   8   1      278.95      300.84     29.72 o
  -8   8   1      528.77      523.03     32.52 o
  -7   8   1     2832.20     3001.95     57.48 o
  -6   8   1      618.00      562.30     14.81 o
  -5   8   1       26.65       21.95      7.25 o
  -4   8   1      109.46      105.88      8.16 o
  -3   8   1      763.01      738.43     26.49 o
  -2   8   1       71.58       61.56     10.82 o
  -1   8   1      273.88      220.94     12.46 o
   0   8   1      534.68      515.02     15.31 o
   1   8   1      141.45      152.08     11.27 o
   2   8   1     4377.21     4230.13     61.04 o
   3   8   1        0.06      -10.71     14.00 o
   4   8   1      387.65      347.37     21.94 o
   5   8   1     2365.15     2369.88     48.19 o
   6   8   1      186.23      197.34     24.33 o
   7   8   1        0.62      -10.38     22.20 o
   8   8   1       32.40       33.19     21.79 o
   9   8   1       72.11       69.22     23.89 o
  10   8   1       11.00       12.84     17.69 o
  11   8   1       73.02       77.97     23.29 o
  12   8   1       55.47       64.11     28.88 o
  13   8   1        0.03       -7.37     22.98 o
 -13   9   1       28.88       54.57     29.13 o
 -12   9   1      192.03      213.89     34.55 o
 -11   9   1       24.11       22.01     25.35 o
 -10   9   1        2.59        8.07     19.65 o
  -9   9   1       24.24       12.20     22.61 o
  -8   9   1     1565.78     1634.65     47.14 o
  -7   9   1      611.40      685.51     32.94 o
  -6   9   1      984.41     1041.48     37.71 o
  -5   9   1      232.34      235.52     23.05 o
  -4   9   1      613.06      662.77     28.58 o
  -3   9   1      122.78      142.85     18.47 o
  -2   9   1      483.97      470.42     16.62 o
  -1   9   1        4.32       -4.10     10.70 o
   0   9   1        1.04        2.42     11.06 o
   1   9   1     7104.33     6677.43    120.60 o
   2   9   1     2004.21     1991.84     45.41 o
   3   9   1      883.84      877.87     30.60 o
   4   9   1        5.70        3.67     15.20 o
   5   9   1     1117.88     1199.86     38.82 o
   6   9   1      403.40      335.19     26.07 o
   7   9   1       73.90       55.92     19.61 o
   8   9   1      411.58      448.55     31.69 o
   9   9   1        4.00        0.89     22.38 o
  10   9   1      503.73      551.93     37.09 o
  11   9   1      103.08       98.89     25.62 o
  12   9   1        8.27       -1.52     27.15 o
 -12  10   1       15.89        2.44     29.37 o
 -11  10   1        0.57       -9.35     28.49 o
 -10  10   1        0.15       -4.52     17.91 o
  -9  10   1       37.38       11.87     20.13 o
  -8  10   1        1.77      -20.34     21.90 o
  -7  10   1       16.49       19.10     19.05 o
  -6  10   1      104.39      152.88     23.53 o
  -5  10   1       28.88       53.92     19.96 o
  -4  10   1       13.78       15.24     15.96 o
  -3  10   1       27.22       43.85     16.07 o
  -2  10   1     2352.85     2243.19     62.71 o
  -1  10   1      376.58      288.80     17.53 o
   0  10   1      617.24      505.42     19.57 o
   1  10   1      109.60      159.67     17.03 o
   2  10   1      220.62      254.15     17.05 o
   3  10   1      618.30      679.41     31.05 o
   4  10   1        1.83        0.71     17.67 o
   5  10   1      126.95       97.72     21.21 o
   6  10   1       61.06       13.08     20.04 o
   7  10   1      250.13      306.39     28.71 o
   8  10   1        4.59       14.70     21.03 o
   9  10   1      250.27      237.67     29.61 o
  10  10   1        2.35        2.47     25.54 o
  11  10   1        3.86       12.11     20.67 o
  12  10   1        0.11        1.75     24.23 o
 -12  11   1        4.22      -16.72     24.79 o
 -11  11   1       99.62      113.87     31.84 o
 -10  11   1        0.29      -12.97     24.05 o
  -9  11   1        0.30        3.73     21.84 o
  -8  11   1       86.27       81.79     22.60 o
  -7  11   1       17.59       10.26     20.55 o
  -6  11   1      115.01      130.96     22.93 o
  -5  11   1       49.39       68.32     19.05 o
  -4  11   1      172.92      150.88     21.10 o
  -3  11   1        0.49       -1.37     17.27 o
  -2  11   1      687.24      625.30     21.34 o
  -1  11   1      123.79       82.75     14.73 o
   0  11   1       57.70       69.80     12.62 o
   1  11   1       50.07       54.78     13.92 o
   2  11   1      100.08       92.67     15.00 o
   3  11   1       73.19       56.57     20.80 o
   4  11   1       56.47       56.53     20.19 o
   5  11   1       42.11       24.97     22.08 o
   6  11   1       19.68        5.38     18.47 o
   7  11   1      235.78      231.58     27.73 o
   8  11   1       12.71       17.66     25.38 o
   9  11   1       39.79       38.40     27.87 o
  10  11   1       29.02       32.87     22.13 o
  11  11   1       15.62       20.77     27.15 o
 -11  12   1       21.23       21.72     23.70 o
 -10  12   1      130.42      168.38     34.28 o
  -9  12   1      399.73      454.06     38.18 o
  -8  12   1       44.20       39.54     23.34 o
  -7  12   1       19.56      -12.62     24.57 o
  -6  12   1        5.23        5.84     23.96 o
  -5  12   1      367.17      396.10     30.90 o
  -4  12   1      121.12      134.19     23.28 o
  -3  12   1      155.62      104.03     23.80 o
  -2  12   1      160.70      151.47     17.31 o
  -1  12   1       78.35       81.63     14.30 o
   0  12   1      176.62      203.41     17.78 o
   1  12   1      456.54      461.93     21.08 o
   2  12   1        1.00       -1.58     12.38 o
   3  12   1      250.93      185.32     26.25 o
   4  12   1      344.82      358.66     30.75 o
   5  12   1      785.53      845.70     39.21 o
   6  12   1       13.09       -7.00     24.74 o
   7  12   1      160.08      144.96     26.23 o
   8  12   1      262.51      353.93     34.13 o
   9  12   1        0.01       17.69     28.21 o
  10  12   1       13.08       29.99     28.55 o
 -10  13   1       19.14       52.56     25.35 o
  -9  13   1       33.08        3.58     20.39 o
  -8  13   1       49.48       33.78     26.36 o
  -7  13   1       30.94       20.04     21.11 o
  -6  13   1       64.86       34.76     21.55 o
  -5  13   1       77.48      125.29     26.38 o
  -4  13   1       43.65       35.65     18.67 o
  -3  13   1      508.61      392.84     28.97 o
  -2  13   1      227.23      251.09     27.86 o
  -1  13   1      565.30      603.20     24.72 o
   0  13   1      118.81       86.26     17.66 o
   1  13   1       34.12       43.53     16.61 o
   2  13   1      240.35      246.45     20.37 o
   3  13   1       35.99       41.77     23.73 o
   4  13   1      429.73      452.73     34.63 o
   5  13   1        0.30       10.85     19.08 o
   6  13   1       62.36       72.19     21.40 o
   7  13   1       48.14       47.16     24.46 o
   8  13   1        0.53       18.00     24.84 o
   9  13   1       14.26       26.77     25.95 o
  -9  14   1        8.84        9.73     30.57 o
  -8  14   1        4.47        9.31     28.77 o
  -7  14   1       53.82       72.60     25.09 o
  -6  14   1       17.54       15.81     20.47 o
  -5  14   1       62.88       44.45     23.30 o
  -4  14   1       27.15       60.54     24.98 o
  -3  14   1      120.24      140.36     28.13 o
  -2  14   1      235.35      226.59     21.11 o
  -1  14   1        0.72        1.64     15.98 o
   0  14   1      161.71      118.83     18.39 o
   1  14   1      344.02      328.46     20.43 o
   2  14   1        1.73      -13.89     22.78 o
   3  14   1      134.39      188.28     25.27 o
   4  14   1       35.56       38.37     24.22 o
   5  14   1       31.69       43.66     20.91 o
   6  14   1       61.45       73.07     24.46 o
   7  14   1       51.35       74.46     30.70 o
   8  14   1       13.12       14.67     26.85 o
  -7  15   1       47.59       70.24     27.91 o
  -6  15   1       78.61       96.44     25.31 o
  -5  15   1       41.89       26.52     21.33 o
  -4  15   1       50.22       70.73     27.26 o
  -3  15   1       42.77       73.49     25.09 o
  -2  15   1        9.52        6.20     17.69 o
  -1  15   1        0.75       -2.45     16.01 o
   0  15   1        6.21        7.57     14.84 o
   1  15   1       72.73       82.35     16.79 o
   2  15   1       10.28       14.53     20.05 o
   3  15   1       20.65       28.29     26.45 o
   4  15   1       52.79       40.98     21.37 o
   5  15   1       10.21        3.56     22.27 o
   6  15   1       16.24       32.34     26.60 o
  -5  16   1      145.40      158.92     32.78 o
  -4  16   1       36.52       38.32     26.59 o
  -3  16   1       45.56       44.81     25.09 o
  -2  16   1       83.25      113.11     34.30 o
  -1  16   1       79.81       62.44     21.00 o
   0  16   1       38.81       47.59     20.44 o
   1  16   1        0.06       12.27     18.57 o
   2  16   1       57.81       75.75     28.16 o
   3  16   1        9.00       -5.09     24.79 o
   4  16   1        0.17      -21.49     27.48 o
  -1  17   1       14.01       13.26     17.71 o
   0  17   1      111.43      112.69     19.98 o
 -16   0   2       27.35       13.43     20.18 o
 -15   0   2      127.42      125.60     19.97 o
 -14   0   2      186.54      165.93     22.60 o
 -13   0   2      743.24      752.10     32.36 o
 -12   0   2      367.46      311.93     24.34 o
 -11   0   2      439.61      365.14     22.09 o
 -10   0   2      216.74      180.00     17.97 o
  -9   0   2      184.89      168.54     16.44 o
  -8   0   2     1808.87     1870.87     35.87 o
  -7   0   2     2452.70     2409.37     47.99 o
  -6   0   2     2171.79     2214.31     27.58 o
  -5   0   2     5438.23     5597.84    218.29 o
  -4   0   2    59447.16    56440.66   1001.83 o
  -3   0   2    14686.49    14359.06     69.95 o
  -2   0   2     5072.98     5289.56     39.66 o
  -1   0   2    21704.95    21071.04    271.49 o
   0   0   2      803.76      927.36     12.53 o
   1   0   2     6843.22     7278.82     69.00 o
   2   0   2     3535.59     3464.49     39.54 o
   3   0   2    11165.09    11484.74     54.65 o
   4   0   2     2483.63     2921.09     39.64 o
   5   0   2     3583.48     3889.19     52.08 o
   6   0   2      307.36      306.32     12.25 o
   7   0   2      153.35      138.21     10.77 o
   8   0   2     1076.08     1153.09     24.72 o
   9   0   2     1201.78     1149.27     27.22 o
  10   0   2     1495.55     1493.56     26.48 o
  11   0   2      211.36      247.49     17.89 o
  12   0   2        9.96       14.90     19.05 o
  13   0   2      387.88      397.86     33.38 o
  14   0   2        1.15      -15.17     22.71 o
  15   0   2       33.08        8.39     22.98 o
 -17   1   2        1.67       -8.18     22.00 o
 -16   1   2        5.71        8.53     10.90 o
 -15   1   2       27.61       26.01     12.36 o
 -14   1   2        2.66       -0.84     12.64 o
 -13   1   2      238.14      264.97     17.74 o
 -12   1   2       10.54       -1.71     12.63 o
 -11   1   2       44.63       44.83     11.44 o
 -10   1   2      332.06      309.08     14.63 o
  -9   1   2     1270.59     1137.80     21.72 o
  -8   1   2     1025.21      949.27     10.83 o
  -7   1   2      301.57      326.81      9.50 o
  -6   1   2     8543.80     8313.49    116.56 o
  -5   1   2     2874.95     2681.69     55.75 o
  -4   1   2      161.39      153.71      3.98 o
  -3   1   2    14909.00    15022.05     43.30 o
  -2   1   2      377.27      335.36      3.94 o
  -1   1   2      348.86      357.76      2.11 o
   0   1   2      331.48      272.51      3.22 o
   1   1   2     5439.55     5456.92     30.72 o
   2   1   2       19.60       19.90      2.33 o
   3   1   2    23798.20    23580.32    181.70 o
   4   1   2     3598.75     3635.93     14.94 o
   5   1   2      340.74      372.03      7.94 o
   6   1   2     3198.91     3287.36     45.29 o
   7   1   2     1055.46     1052.91     14.13 o
   8   1   2      562.95      525.39      7.31 o
   9   1   2      760.58      722.22     16.20 o
  10   1   2       17.16       15.36      8.04 o
  11   1   2       51.05       37.13      8.89 o
  12   1   2        0.08        0.50     20.25 o
  13   1   2        2.94        9.80     15.29 o
  14   1   2        1.83        4.68     15.96 o
  15   1   2        7.72        3.70     15.92 o
 -17   2   2        0.22       -5.10     20.05 o
 -16   2   2       74.82       50.68     11.69 o
 -15   2   2       50.42       34.53     10.63 o
 -14   2   2       10.57        9.19      9.76 o
 -13   2   2        5.45       14.69     12.08 o
 -12   2   2        3.04       12.01     12.94 o
 -11   2   2       10.76        7.23     10.67 o
 -10   2   2        0.36        1.97      2.50 o
  -9   2   2      377.85      417.76      9.55 o
  -8   2   2     1290.44     1351.02     30.11 o
  -7   2   2        2.06        0.30      2.47 o
  -6   2   2     1047.47     1216.05     33.51 o
  -5   2   2    12216.09    12568.32    209.32 o
  -4   2   2       47.91       56.00      5.70 o
  -3   2   2        7.60       13.89      4.70 o
  -2   2   2     2410.15     2557.16     11.91 o
  -1   2   2      527.61      488.22      3.99 o
   0   2   2     1415.13     1541.13      7.17 o
   1   2   2     3720.04     3773.67     47.03 o
   2   2   2     6809.53     7130.60     65.95 o
   3   2   2     1726.37     1852.65     12.34 o
   4   2   2     1022.68     1040.08     13.23 o
   5   2   2     1064.76     1118.91     21.43 o
   6   2   2     1077.73     1103.34     16.14 o
   7   2   2      121.72      121.52      4.57 o
   8   2   2        3.77        6.95      3.54 o
   9   2   2        0.66       -2.25      6.92 o
  10   2   2       43.68       45.21      8.21 o
  11   2   2        4.20        6.33      8.07 o
  12   2   2        2.80        6.17     19.53 o
  13   2   2       20.58       20.07     20.42 o
  14   2   2       44.61       66.04     18.37 o
  15   2   2      127.95      160.13     30.84 o
 -17   3   2       52.73       72.28     25.10 o
 -16   3   2        1.24        4.87     14.16 o
 -15   3   2        0.09       -8.40     10.63 o
 -14   3   2       61.10       80.67     11.03 o
 -13   3   2      217.87      240.03     16.37 o
 -12   3   2      938.86      944.11     23.90 o
 -11   3   2      443.64      415.97      7.47 o
 -10   3   2      255.75      246.25      7.10 o
  -9   3   2      220.63      218.35      6.78 o
  -8   3   2     3262.33     3136.39     28.63 o
  -7   3   2     1223.21     1190.88     19.89 o
  -6   3   2        3.01        1.54      4.92 o
  -5   3   2      220.06      274.19      7.41 o
  -4   3   2     1671.38     1544.43     11.90 o
  -3   3   2    43208.60    40240.14    154.67 o
  -2   3   2    15036.39    14773.66     48.48 o
  -1   3   2     3201.63     3349.00     23.01 o
   0   3   2     3313.71     3312.69     15.96 o
   1   3   2    24283.77    23575.66     59.83 o
   2   3   2    13538.43    13322.56     63.55 o
   3   3   2      138.89      133.77      5.74 o
   4   3   2      713.11      725.77     13.03 o
   5   3   2     1458.00     1550.67     31.22 o
   6   3   2     2146.09     2213.84     17.68 o
   7   3   2       31.40       20.36      3.19 o
   8   3   2      381.04      328.00      6.92 o
   9   3   2      365.82      403.53     11.81 o
  10   3   2      503.20      559.78     27.20 o
  11   3   2      449.90      496.01     19.64 o
  12   3   2        0.07        4.39     11.43 o
  13   3   2      153.67      151.40     26.22 o
  14   3   2       60.62      103.29     26.17 o
  15   3   2       13.75       43.26     25.95 o
 -17   4   2       20.14       22.81     21.62 o
 -16   4   2        2.77        1.23     13.55 o
 -15   4   2        0.98       -6.38     13.35 o
 -14   4   2       78.03       66.64     10.75 o
 -13   4   2        4.01        8.63     10.00 o
 -12   4   2        2.96       14.85     10.21 o
 -11   4   2     1373.70     1352.02     16.09 o
 -10   4   2      129.68      143.72     14.43 o
  -9   4   2      108.14       89.70      5.50 o
  -8   4   2      364.56      326.11      8.18 o
  -7   4   2     1794.56     1872.53     33.98 o
  -6   4   2     1198.77     1403.33     16.61 o
  -5   4   2     1159.91     1272.26     11.97 o
  -4   4   2     1305.92     1326.50     18.18 o
  -3   4   2     3932.14     3960.51     32.90 o
  -2   4   2     2393.89     2427.34     15.97 o
  -1   4   2       44.05       61.12      3.28 o
   0   4   2     2379.68     2460.55     21.13 o
   1   4   2     7638.54     7942.64     41.43 o
   2   4   2      172.02      235.51      6.92 o
   3   4   2      982.55      928.75     12.19 o
   4   4   2      947.00     1075.72     42.04 o
   5   4   2     1137.72     1215.65     30.28 o
   6   4   2       32.03       46.78      9.67 o
   7   4   2      144.36      135.63      8.30 o
   8   4   2      409.41      390.75     14.10 o
   9   4   2     1728.68     1674.61     81.18 o
  10   4   2      273.58      234.82     11.37 o
  11   4   2        0.35       10.71     12.04 o
  12   4   2        1.75        7.83     12.23 o
  13   4   2       18.77        4.59     24.31 o
  14   4   2       31.55       25.84     24.54 o
  15   4   2        0.05        0.08     23.39 o
 -16   5   2        1.96       -1.23     23.30 o
 -15   5   2       23.16       45.56     15.02 o
 -14   5   2       56.46       61.39     13.79 o
 -13   5   2       16.72       14.85      9.60 o
 -12   5   2      169.50      165.75     12.17 o
 -11   5   2      373.94      384.82     16.68 o
 -10   5   2      142.41      161.31     12.67 o
  -9   5   2       79.87       65.68      9.73 o
  -8   5   2      193.69      173.12     10.05 o
  -7   5   2     1637.67     1530.83     19.66 o
  -6   5   2      509.46      514.77     36.41 o
  -5   5   2      718.37      785.65     24.65 o
  -4   5   2        1.22        9.95      3.03 o
  -3   5   2       14.40        2.92      6.62 o
  -2   5   2     3975.03     4153.67     18.02 o
  -1   5   2     9956.89    10180.23     56.50 o
   0   5   2      621.25      610.54      8.47 o
   1   5   2      170.74      177.50      5.78 o
   2   5   2     5526.85     5597.43     50.96 o
   3   5   2        0.58        4.72     10.06 o
   4   5   2        6.03       10.16     11.75 o
   5   5   2     1433.38     1559.56     24.19 o
   6   5   2       78.30       82.37     15.41 o
   7   5   2     1063.68     1128.76     34.35 o
   8   5   2      977.86      987.44     93.07 o
   9   5   2      501.27      449.86     41.39 o
  10   5   2       39.92       43.72     10.53 o
  11   5   2      237.39      272.88     27.53 o
  12   5   2       21.33       21.83     21.84 o
  13   5   2       77.86       95.71     25.33 o
  14   5   2       27.02       57.85     28.06 o
  15   5   2        2.26        5.29     26.02 o
 -16   6   2        0.55        5.19     21.50 o
 -15   6   2       54.52       77.45     14.88 o
 -14   6   2        0.95        3.50     12.24 o
 -13   6   2        0.12       -7.38     11.77 o
 -12   6   2        6.46        4.01     12.01 o
 -11   6   2       44.94       45.59     11.79 o
 -10   6   2        0.66        2.03      9.69 o
  -9   6   2      877.25      959.79     17.17 o
  -8   6   2      340.03      374.09     16.21 o
  -7   6   2      112.42       87.28     11.61 o
  -6   6   2      443.60      471.99     16.74 o
  -5   6   2      791.76      868.02     11.62 o
  -4   6   2      196.38      158.29      8.00 o
  -3   6   2       60.31       79.21     11.78 o
  -2   6   2      441.24      378.73     11.29 o
  -1   6   2     1749.97     1715.89     29.48 o
   0   6   2      570.63      712.48     14.60 o
   1   6   2      348.47      425.32     20.23 o
   2   6   2      243.26      244.12     15.02 o
   3   6   2      966.99     1022.62     26.51 o
   4   6   2        5.07       18.72     12.35 o
   5   6   2      974.28      893.64     28.75 o
   6   6   2       72.74       48.19     10.66 o
   7   6   2       53.41       53.87     12.72 o
   8   6   2      943.51      988.61     25.67 o
   9   6   2      474.80      399.15     27.80 o
  10   6   2      123.18      108.97     11.71 o
  11   6   2      152.37      126.28     22.91 o
  12   6   2        0.08        6.51     21.05 o
  13   6   2        0.14      -18.69     24.47 o
  14   6   2       13.77       13.71     23.09 o
 -15   7   2       12.96       18.47     14.44 o
 -14   7   2        5.59       16.27     11.92 o
 -13   7   2      189.72      204.21     19.26 o
 -12   7   2        9.39       14.64     15.89 o
 -11   7   2      308.50      360.41     18.39 o
 -10   7   2       23.09       52.40     13.95 o
  -9   7   2       22.91        3.45     13.79 o
  -8   7   2      272.08      269.49     16.16 o
  -7   7   2        8.21       23.25     10.93 o
  -6   7   2      532.65      525.02     20.17 o
  -5   7   2       40.94       28.57     10.88 o
  -4   7   2      307.50      336.93      9.54 o
  -3   7   2      278.42      387.03     18.88 o
  -2   7   2      522.13      514.05     17.73 o
  -1   7   2     1957.20     1820.77     23.52 o
   0   7   2     1626.20     1607.15     22.10 o
   1   7   2      369.02      377.90     12.62 o
   2   7   2      372.10      393.03     17.93 o
   3   7   2      130.29      114.51     15.17 o
   4   7   2      192.75      202.13     17.54 o
   5   7   2      489.90      429.22     23.95 o
   6   7   2       45.09       29.44     18.54 o
   7   7   2     1022.25      917.13     36.23 o
   8   7   2       14.77       -0.01     22.58 o
   9   7   2       21.30       15.09     12.62 o
  10   7   2        0.22        0.90     13.08 o
  11   7   2       25.47       14.80     15.41 o
  12   7   2        5.95       -1.67     15.52 o
  13   7   2        6.96       11.40     16.82 o
 -15   8   2        1.16      -14.83     22.51 o
 -14   8   2      127.08      130.11     14.27 o
 -13   8   2      403.50      459.47     35.07 o
 -12   8   2      199.04      215.98     19.34 o
 -11   8   2      238.82      215.51     19.22 o
 -10   8   2      255.18      246.94     18.91 o
  -9   8   2       29.21       30.64     16.82 o
  -8   8   2      500.53      533.09     28.66 o
  -7   8   2      240.16      236.95     21.14 o
  -6   8   2       61.51       58.77     12.04 o
  -5   8   2       73.72       68.02      7.25 o
  -4   8   2       17.32       10.72      5.41 o
  -3   8   2       37.18       32.73      9.88 o
  -2   8   2       11.51       23.52      9.75 o
  -1   8   2      101.59      111.55      9.90 o
   0   8   2      372.46      361.31     13.14 o
   1   8   2      897.22      914.06     19.56 o
   2   8   2      249.21      229.42     17.88 o
   3   8   2      171.11      169.37     17.25 o
   4   8   2      778.11      772.95     28.84 o
   5   8   2       53.24       60.54     19.74 o
   6   8   2      455.81      440.78     27.85 o
   7   8   2      596.67      644.12     33.89 o
   8   8   2      114.01      121.85     22.95 o
   9   8   2       11.72       27.18     23.35 o
  10   8   2      461.95      493.87     35.60 o
  11   8   2      196.71      197.82     31.77 o
  12   8   2      108.54      106.22     26.53 o
 -13   9   2        0.19       -5.13     28.58 o
 -12   9   2       21.90        4.26     23.24 o
 -11   9   2        0.35        1.80     23.92 o
 -10   9   2      311.38      329.87     29.51 o
  -9   9   2        0.08        6.63     20.60 o
  -8   9   2       89.39      113.93     24.41 o
  -7   9   2      635.67      637.16     32.74 o
  -6   9   2      618.83      645.61     30.69 o
  -5   9   2     1315.87     1378.55     28.60 o
  -4   9   2      105.82      129.18      9.14 o
  -3   9   2      511.76      505.32     18.51 o
  -2   9   2      516.01      451.90     29.70 o
  -1   9   2      268.84      305.25     15.56 o
   0   9   2      319.53      323.12     26.65 o
   1   9   2       56.23       64.10     13.27 o
   2   9   2      102.46      150.89     20.70 o
   3   9   2      303.88      248.46     21.39 o
   4   9   2      700.17      679.98     29.66 o
   5   9   2      812.09      861.61     33.80 o
   6   9   2       15.67       14.74     21.80 o
   7   9   2        8.06       -1.95     19.43 o
   8   9   2      545.89      548.75     34.47 o
   9   9   2        2.32       14.69     23.62 o
  10   9   2        0.46      -12.87     27.21 o
  11   9   2        1.51       19.57     27.35 o
  12   9   2       43.22       38.15     27.51 o
 -13  10   2       49.28       38.96     23.96 o
 -12  10   2        2.34        9.81     22.51 o
 -11  10   2       51.55       30.05     26.81 o
 -10  10   2       13.50       19.58     20.59 o
  -9  10   2      247.85      259.71     25.88 o
  -8  10   2       16.06       17.13     23.93 o
  -7  10   2      330.77      351.12     29.12 o
  -6  10   2      570.71      576.20     31.42 o
  -5  10   2      606.55      596.92     31.41 o
  -4  10   2      976.54      969.11     35.15 o
  -3  10   2      100.34       98.33     15.20 o
  -2  10   2      228.68      221.60     16.27 o
  -1  10   2      377.37      383.21     17.47 o
   0  10   2       25.29       43.37     13.54 o
   1  10   2      562.03      532.79     30.46 o
   2  10   2     1207.78     1196.59     37.80 o
   3  10   2        1.36       17.65     19.01 o
   4  10   2       23.45        7.63     14.84 o
   5  10   2       62.19       72.68     18.63 o
   6  10   2      154.25      137.98     24.01 o
   7  10   2      438.90      364.24     27.27 o
   8  10   2      238.58      297.63     30.63 o
   9  10   2      131.86      132.44     27.88 o
  10  10   2        0.76        3.07     27.13 o
  11  10   2        4.70        3.57     26.24 o
 -12  11   2      102.83      131.45     32.15 o
 -11  11   2       13.56        2.26     25.67 o
 -10  11   2       77.61       41.76     25.68 o
  -9  11   2       92.25      111.33     24.40 o
  -8  11   2      183.13      172.46     28.46 o
  -7  11   2      673.10      691.25     36.93 o
  -6  11   2       21.16       18.41     19.39 o
  -5  11   2       78.40       64.47     21.25 o
  -4  11   2      800.78      726.76     33.83 o
  -3  11   2     1760.98     1742.41     32.13 o
  -2  11   2       87.02      116.23     15.72 o
  -1  11   2     1523.87     1354.00     28.53 o
   0  11   2     1052.87     1088.47     26.85 o
   1  11   2      129.17      168.22     31.12 o
   2  11   2      210.09      222.11     23.01 o
   3  11   2      134.37      166.98     22.97 o
   4  11   2       24.54        4.75     21.42 o
   5  11   2      380.88      289.58     27.97 o
   6  11   2       23.41      -12.50     23.84 o
   7  11   2      193.15      150.12     25.22 o
   8  11   2      134.70      115.32     30.14 o
   9  11   2       67.47      146.03     30.95 o
  10  11   2       12.30        4.03     23.78 o
  11  11   2       54.78       49.14     24.66 o
 -11  12   2       49.18       42.58     29.11 o
 -10  12   2       76.81       59.46     31.29 o
  -9  12   2       17.98       33.89     27.15 o
  -8  12   2       80.43       88.35     22.39 o
  -7  12   2       10.44       17.30     18.85 o
  -6  12   2       40.56       57.11     23.85 o
  -5  12   2      333.56      314.80     25.94 o
  -4  12   2       54.50       56.28     20.73 o
  -3  12   2      451.13      469.32     21.80 o
  -2  12   2       55.09       40.12     13.69 o
  -1  12   2        3.35        3.32     14.52 o
   0  12   2      678.94      668.72     23.28 o
   1  12   2      109.42      149.97     16.88 o
   2  12   2      456.88      477.09     29.00 o
   3  12   2      656.08      622.57     35.05 o
   4  12   2       43.94       80.95     24.31 o
   5  12   2       16.01       -0.01     22.29 o
   6  12   2       23.86       10.04     21.17 o
   7  12   2       70.80       84.09     26.71 o
   8  12   2       11.31       11.46     24.28 o
   9  12   2      136.09      107.51     29.76 o
  10  12   2        1.00        2.90     27.26 o
 -10  13   2       36.42       14.07     22.10 o
  -9  13   2        1.36       -9.74     23.30 o
  -8  13   2       95.70       80.00     29.57 o
  -7  13   2       55.26       55.00     25.61 o
  -6  13   2      266.25      222.49     29.81 o
  -5  13   2       27.53       28.04     18.81 o
  -4  13   2       84.78       69.00     21.85 o
  -3  13   2       76.53       60.80     14.16 o
  -2  13   2       38.72       38.87     14.88 o
  -1  13   2       24.22       10.86     14.72 o
   0  13   2       41.93       53.24     15.59 o
   1  13   2      963.46      864.81     26.99 o
   2  13   2      204.71      146.88     27.43 o
   3  13   2      373.58      372.16     32.11 o
   4  13   2      327.41      335.04     30.45 o
   5  13   2        1.89        6.74     24.20 o
   6  13   2       62.60       32.78     25.78 o
   7  13   2       85.68      102.95     24.30 o
   8  13   2        0.02       14.93     26.88 o
   9  13   2       12.03        8.37     26.46 o
  -9  14   2       19.72       29.37     30.58 o
  -8  14   2       40.28       26.09     27.19 o
  -7  14   2      316.75      382.36     37.33 o
  -6  14   2       22.17       44.79     27.90 o
  -5  14   2       98.89       75.05     25.11 o
  -4  14   2        8.39       13.49     23.97 o
  -3  14   2      126.53      139.73     26.40 o
  -2  14   2       39.80       18.72     15.27 o
  -1  14   2       50.13       37.31     14.97 o
   0  14   2        7.94       -2.37     15.15 o
   1  14   2       51.85       68.67     14.65 o
   2  14   2      318.78      346.12     28.95 o
   3  14   2        0.26        8.95     20.79 o
   4  14   2      212.42      251.36     30.15 o
   5  14   2        5.37        6.58     26.35 o
   6  14   2       26.92       63.82     27.81 o
   7  14   2       16.44       21.72     26.90 o
   8  14   2        6.26        4.21     22.86 o
  -8  15   2        5.76       15.98     27.55 o
  -7  15   2       42.58       25.08     29.99 o
  -6  15   2      103.77      137.85     30.12 o
  -5  15   2      123.14      204.46     33.04 o
  -4  15   2      231.92      205.97     27.76 o
  -3  15   2        9.33       13.30     25.74 o
  -2  15   2        0.40       -1.01     17.87 o
  -1  15   2        4.24        6.85     15.94 o
   0  15   2        4.85        4.12     14.95 o
   1  15   2       44.17       47.47     15.24 o
   2  15   2       92.64       74.90     26.74 o
   3  15   2      111.12      156.35     29.30 o
   4  15   2       16.81       -2.45     27.40 o
   5  15   2       88.44      119.42     31.17 o
   6  15   2        0.31        5.71     27.52 o
  -5  16   2       72.76       81.61     24.89 o
  -4  16   2       22.33       26.49     27.38 o
  -3  16   2       68.36       82.86     28.30 o
  -2  16   2        1.08       -2.87     19.87 o
  -1  16   2        1.39       -7.16     19.01 o
   0  16   2       10.47        5.54     18.34 o
   1  16   2       84.60       65.31     22.81 o
   2  16   2       76.29       82.54     29.91 o
   3  16   2        3.16        4.83     25.07 o
   4  16   2       17.76       22.42     23.31 o
 -17   1   3       79.65       76.52     16.87 o
 -16   1   3        8.49        3.67     13.09 o
 -15   1   3        1.45       -2.56     12.29 o
 -14   1   3       33.00       16.09     13.26 o
 -13   1   3      780.48      736.76     34.81 o
 -12   1   3       73.69       66.53     15.37 o
 -11   1   3      211.97      217.63     15.34 o
 -10   1   3       58.92       60.95      4.70 o
  -9   1   3      340.91      325.85     22.55 o
  -8   1   3     1477.94     1450.74     23.05 o
  -7   1   3       70.82       67.03      5.53 o
  -6   1   3        0.32        1.77      3.37 o
  -5   1   3     2832.30     3182.95     34.14 o
  -4   1   3     3010.80     2954.39     31.42 o
  -3   1   3    21795.72    22044.00    103.79 o
  -2   1   3    12880.79    13074.40     46.73 o
  -1   1   3      194.42      267.13      2.90 o
   0   1   3     1102.35     1094.45      9.16 o
   1   1   3     7029.52     7212.74     76.15 o
   2   1   3     3383.93     3573.01     39.49 o
   3   1   3     1376.00     1383.61     28.24 o
   4   1   3     1654.84     1873.35     29.72 o
   5   1   3     1822.39     2075.07     29.72 o
   6   1   3       50.46       57.43      3.28 o
   7   1   3      610.19      606.02      9.15 o
   8   1   3     1251.74     1142.59     13.73 o
   9   1   3       11.93        3.49      6.80 o
  10   1   3      277.78      250.86     13.16 o
  11   1   3      289.84      322.16     21.24 o
  12   1   3      136.65      153.80     19.37 o
  13   1   3      137.37      120.82     19.06 o
  14   1   3      113.65      138.22     22.18 o
 -17   2   3        1.28        8.98     14.78 o
 -16   2   3      132.67      147.65     20.24 o
 -15   2   3       35.65       41.64     10.93 o
 -14   2   3       25.23       23.57     12.96 o
 -13   2   3      370.38      373.90     25.62 o
 -12   2   3      134.25      145.91     14.91 o
 -11   2   3     1097.96     1034.99     20.96 o
 -10   2   3     1181.69     1199.53     22.87 o
  -9   2   3       37.38       29.56      3.72 o
  -8   2   3      163.18      155.52      5.21 o
  -7   2   3      286.35      280.65      6.58 o
  -6   2   3     1641.57     1849.36     32.10 o
  -5   2   3     1877.97     1961.24     15.34 o
  -4   2   3    12081.85    12403.61     55.00 o
  -3   2   3    11798.59    12459.85     72.75 o
  -2   2   3      131.10      181.98      3.90 o
  -1   2   3     2273.82     2202.75     13.92 o
   0   2   3       15.27       10.85      1.46 o
   1   2   3     1475.02     1355.79      7.78 o
   2   2   3     1429.72     1379.07     18.22 o
   3   2   3       70.70       77.52      3.76 o
   4   2   3        7.77       27.24      2.33 o
   5   2   3       10.74       14.07      2.84 o
   6   2   3     2453.18     2561.17     50.67 o
   7   2   3       63.68       53.82      3.65 o
   8   2   3       22.34       15.26      3.25 o
   9   2   3      610.40      597.23     13.02 o
  10   2   3       22.35       14.92     11.44 o
  11   2   3       84.41       68.20     23.04 o
  12   2   3        9.67       22.47     20.38 o
  13   2   3        0.08        1.76     15.79 o
  14   2   3        0.06       -2.58     16.86 o
 -17   3   3       26.99       22.72     15.42 o
 -16   3   3       39.70       42.62     14.81 o
 -15   3   3       52.77       54.04     14.14 o
 -14   3   3       13.46        7.88      9.96 o
 -13   3   3       11.66       13.60      9.90 o
 -12   3   3        1.70       -3.58     11.98 o
 -11   3   3      351.14      314.06     13.57 o
 -10   3   3       61.04       53.30      6.78 o
  -9   3   3      262.14      250.17      7.07 o
  -8   3   3      153.17      140.83      5.61 o
  -7   3   3        3.51        6.71      3.68 o
  -6   3   3      404.72      468.84     11.17 o
  -5   3   3     2814.22     2880.91     66.59 o
  -4   3   3     1343.18     1440.64     17.13 o
  -3   3   3     3603.19     4010.26     28.37 o
  -2   3   3    14071.95    14345.72     38.13 o
  -1   3   3        6.17        7.72      2.05 o
   0   3   3      733.82      780.94      6.38 o
   1   3   3     2071.77     2088.05     12.05 o
   2   3   3      130.17      130.89      5.26 o
   3   3   3       89.73      135.34      4.75 o
   4   3   3     1144.85     1339.11     20.02 o
   5   3   3      628.45      624.30     13.82 o
   6   3   3      285.78      261.89      7.18 o
   7   3   3      574.46      600.09     16.10 o
   8   3   3      249.36      233.00      6.59 o
   9   3   3       95.00       74.42      9.54 o
  10   3   3      283.10      289.01     27.90 o
  11   3   3       34.52       51.27     24.18 o
  12   3   3       77.54       98.94     24.21 o
  13   3   3      168.19      153.30     30.30 o
  14   3   3        0.01        2.49     27.01 o
 -17   4   3        5.65       21.10     14.39 o
 -16   4   3        6.86        0.94     14.56 o
 -15   4   3       45.57       49.35     14.89 o
 -14   4   3        4.80       15.03     12.87 o
 -13   4   3       89.64       85.51     10.57 o
 -12   4   3        9.68       15.19      8.98 o
 -11   4   3      240.91      232.54      8.85 o
 -10   4   3        4.40        4.45      5.96 o
  -9   4   3     1537.11     1505.42     21.85 o
  -8   4   3        1.10        2.63      4.30 o
  -7   4   3        9.42       12.71      3.98 o
  -6   4   3     4475.73     4444.31     56.11 o
  -5   4   3     8432.26     8791.60    115.52 o
  -4   4   3     1886.89     1980.42     25.48 o
  -3   4   3       72.33       99.84      4.62 o
  -2   4   3      105.87      104.63      3.34 o
  -1   4   3       55.98       68.06      3.20 o
   0   4   3     4795.26     4921.64     17.10 o
   1   4   3     3039.52     3076.47     23.01 o
   2   4   3    15615.54    15902.86     55.58 o
   3   4   3      465.52      454.11     11.72 o
   4   4   3     3791.72     3813.29     83.92 o
   5   4   3      809.65      686.65     32.74 o
   6   4   3       76.02       97.51      7.96 o
   7   4   3        0.63        1.69      4.54 o
   8   4   3        8.51       10.91      5.20 o
   9   4   3      347.18      318.12     27.05 o
  10   4   3       20.85       18.76     22.22 o
  11   4   3      116.65      107.67     24.29 o
  12   4   3        0.05      -12.00     21.20 o
  13   4   3       68.48       43.80     28.20 o
  14   4   3       17.91        8.25     27.74 o
 -16   5   3        0.27       13.68     15.84 o
 -15   5   3      234.66      248.43     18.53 o
 -14   5   3       37.62       39.91     13.67 o
 -13   5   3       26.39       44.06     14.29 o
 -12   5   3      160.39      192.66     14.08 o
 -11   5   3      610.36      618.98     12.97 o
 -10   5   3     1073.79     1034.78     20.30 o
  -9   5   3     1550.77     1488.02     16.11 o
  -8   5   3      359.51      347.48     12.89 o
  -7   5   3       20.09       27.46      4.59 o
  -6   5   3    13526.69    14056.58    454.42 o
  -5   5   3     1968.76     2168.58     26.07 o
  -4   5   3      707.42      733.12     15.27 o
  -3   5   3     2743.93     2854.73     34.48 o
  -2   5   3      255.06      243.88      5.14 o
  -1   5   3     4178.30     4284.97     25.93 o
   0   5   3       29.54       22.18      3.24 o
   1   5   3      911.97      929.40     14.46 o
   2   5   3     1509.48     1527.32     27.94 o
   3   5   3     3368.00     3464.88     44.02 o
   4   5   3      883.38      900.29     19.60 o
   5   5   3       52.35       70.63     11.08 o
   6   5   3      998.55     1031.35     55.02 o
   7   5   3      134.19      154.84      9.95 o
   8   5   3       39.56       40.37      7.49 o
   9   5   3      278.53      277.80     27.28 o
  10   5   3      147.78      124.34     24.81 o
  11   5   3        4.21       20.14     21.46 o
  12   5   3        0.55       -7.22     24.89 o
  13   5   3       18.31        6.68     25.52 o
  14   5   3       11.86      -12.69     26.84 o
 -16   6   3       19.30       19.89     16.07 o
 -15   6   3      109.43       76.22     15.60 o
 -14   6   3        3.43       -3.78     12.61 o
 -13   6   3       12.84       12.89     13.41 o
 -12   6   3      634.27      560.08     33.17 o
 -11   6   3      297.83      278.57     14.06 o
 -10   6   3        5.51        8.40      7.33 o
  -9   6   3       42.32       41.88      6.71 o
  -8   6   3      276.51      272.31     15.57 o
  -7   6   3       64.74       49.60     10.02 o
  -6   6   3      566.30      538.22     16.97 o
  -5   6   3      177.93      168.13     11.92 o
  -4   6   3     2687.96     2633.99     27.58 o
  -3   6   3      851.61      915.18     23.36 o
  -2   6   3     1971.06     1983.23     22.62 o
  -1   6   3      503.41      437.57     11.94 o
   0   6   3     3163.91     3246.10    105.51 o
   1   6   3       72.86       61.91     10.55 o
   2   6   3      111.06       54.33     11.87 o
   3   6   3     4367.34     4370.92     52.56 o
   4   6   3     1170.18     1168.61     32.02 o
   5   6   3      332.52      327.09     22.10 o
   6   6   3       33.38       27.03     11.81 o
   7   6   3       90.34       77.91      8.78 o
   8   6   3      637.03      696.59     23.85 o
   9   6   3       22.32       27.34     13.45 o
  10   6   3       62.04       23.47     21.12 o
  11   6   3       60.30       48.97     20.52 o
  12   6   3       30.85        6.55     22.02 o
  13   6   3        5.43      -10.05     23.73 o
  14   6   3        2.46        3.69     26.33 o
 -16   7   3        1.28        1.18     18.70 o
 -15   7   3      285.65      332.73     23.65 o
 -14   7   3       21.30       22.78     12.71 o
 -13   7   3      124.33      124.77     18.43 o
 -12   7   3       33.03       54.31     18.00 o
 -11   7   3      133.72      131.33     18.38 o
 -10   7   3       78.63       91.43     16.59 o
  -9   7   3       18.84        7.83     13.17 o
  -8   7   3      187.65      180.18     14.19 o
  -7   7   3      922.47      909.75     24.92 o
  -6   7   3       70.93       89.34     11.79 o
  -5   7   3      247.15      215.92     10.42 o
  -4   7   3     2222.08     2105.45     21.39 o
  -3   7   3      466.77      452.17     14.13 o
  -2   7   3     1319.20     1340.37     20.82 o
  -1   7   3      169.96      158.99      9.48 o
   0   7   3        0.46        1.45      6.66 o
   1   7   3        0.66        1.50      7.00 o
   2   7   3      404.82      463.89     20.13 o
   3   7   3     2660.34     2620.44     44.33 o
   4   7   3     2568.25     2394.33     44.64 o
   5   7   3        6.99        9.53     16.30 o
   6   7   3       19.75       -1.46     18.52 o
   7   7   3      203.25      206.00     21.86 o
   8   7   3        3.76       12.04      8.19 o
   9   7   3      100.28       87.01     16.51 o
  10   7   3        5.29        3.72     15.59 o
  11   7   3      116.38      115.37     22.04 o
  12   7   3       57.90       62.18     18.89 o
  13   7   3        7.24       -1.47     26.42 o
  14   7   3        0.00        0.27     26.26 o
 -15   8   3        3.34       -5.74     15.86 o
 -14   8   3       29.92       16.94     20.10 o
 -13   8   3        0.00        3.82     16.61 o
 -12   8   3       89.22      122.24     16.39 o
 -11   8   3      137.23      166.86     18.20 o
 -10   8   3      134.41      134.78     17.19 o
  -9   8   3       81.97       81.83     14.53 o
  -8   8   3      243.97      263.66     19.86 o
  -7   8   3      314.27      311.71     23.51 o
  -6   8   3      145.96      114.42     19.08 o
  -5   8   3     4544.36     4266.69     56.49 o
  -4   8   3     2081.37     2032.59     40.85 o
  -3   8   3      463.76      430.64     15.11 o
  -2   8   3     1011.15     1016.06     20.25 o
  -1   8   3      549.69      505.68     15.24 o
   0   8   3      129.36      129.31     14.35 o
   1   8   3      210.46      283.23     16.59 o
   2   8   3      214.37      196.94     17.19 o
   3   8   3      413.07      422.68     23.69 o
   4   8   3     1845.49     1774.49     41.85 o
   5   8   3      413.84      368.82     25.76 o
   6   8   3       76.40       89.02     21.35 o
   7   8   3       99.70       84.06     22.53 o
   8   8   3      319.89      336.29     28.84 o
   9   8   3       55.33       66.28     20.39 o
  10   8   3        0.67        4.94     21.36 o
  11   8   3       14.95        9.07     22.19 o
  12   8   3       59.06       71.40     28.92 o
 -14   9   3        1.63        9.86     30.90 o
 -13   9   3      344.77      396.35     24.22 o
 -12   9   3      739.74      855.27     30.10 o
 -11   9   3       58.86       26.66     26.19 o
 -10   9   3       25.56        7.71     22.89 o
  -9   9   3        5.33        4.14     23.15 o
  -8   9   3      353.95      314.56     27.44 o
  -7   9   3      660.98      664.34     31.61 o
  -6   9   3        1.06       -6.84     20.20 o
  -5   9   3      488.36      483.98     28.84 o
  -4   9   3     1200.24     1106.18     35.16 o
  -3   9   3     4651.08     4506.18     43.62 o
  -2   9   3      266.08      220.25     15.22 o
  -1   9   3      574.30      584.50     18.78 o
   0   9   3      983.38      999.66     22.32 o
   1   9   3      800.54      830.14     21.33 o
   2   9   3      128.93       94.30     19.30 o
   3   9   3       54.94       53.67     18.23 o
   4   9   3       98.15      104.00     19.59 o
   5   9   3      789.10      795.08     33.05 o
   6   9   3      561.08      571.57     32.19 o
   7   9   3        0.28      -11.16     16.85 o
   8   9   3      249.76      243.32     26.35 o
   9   9   3      197.59      294.20     30.31 o
  10   9   3       45.27       59.88     22.51 o
  11   9   3       68.47       84.80     23.84 o
 -13  10   3        0.30        1.16     26.37 o
 -12  10   3       26.20       19.02     22.79 o
 -11  10   3      145.54      134.07     31.23 o
 -10  10   3       40.68       10.01     24.32 o
  -9  10   3        9.96       -1.95     24.68 o
  -8  10   3        0.04       -4.07     22.42 o
  -7  10   3        0.18       -5.01     21.77 o
  -6  10   3      133.16      107.47     23.92 o
  -5  10   3      196.96      203.50     21.66 o
  -4  10   3      274.85      339.48     24.26 o
  -3  10   3       75.17       77.52     15.27 o
  -2  10   3       16.21       34.65     13.60 o
  -1  10   3        0.16        4.51     12.30 o
   0  10   3      199.34      212.82     14.89 o
   1  10   3      281.73      230.96     15.26 o
   2  10   3        6.02        1.67     17.27 o
   3  10   3       56.99       45.33     16.89 o
   4  10   3      128.90      131.35     22.63 o
   5  10   3      266.14      274.17     24.69 o
   6  10   3       15.07       10.89     20.15 o
   7  10   3       88.30       75.90     21.28 o
   8  10   3       15.98       37.57     21.40 o
   9  10   3        0.26       -3.65     23.09 o
  10  10   3        1.09       -7.27     23.61 o
  11  10   3       12.88       12.63     25.47 o
 -12  11   3        0.94        1.23     29.39 o
 -11  11   3        0.35       12.33     27.81 o
 -10  11   3       89.62      109.03     26.69 o
  -9  11   3       73.57       66.57     26.36 o
  -8  11   3       55.85       44.62     20.98 o
  -7  11   3       22.77       11.61     22.68 o
  -6  11   3      458.46      475.38     28.95 o
  -5  11   3        0.81       15.27     20.60 o
  -4  11   3       15.59       14.68     19.75 o
  -3  11   3      299.85      261.09     20.20 o
  -2  11   3      583.31      520.47     20.36 o
  -1  11   3     1544.21     1332.96     28.17 o
   0  11   3      584.21      587.19     21.30 o
   1  11   3      150.24      143.77     15.89 o
   2  11   3      643.90      627.00     31.77 o
   3  11   3      877.56      849.21     35.32 o
   4  11   3       35.03       15.89     19.80 o
   5  11   3       18.62        9.40     22.66 o
   6  11   3       17.08        1.84     22.46 o
   7  11   3       15.01       24.56     19.64 o
   8  11   3      272.64      292.86     31.70 o
   9  11   3        0.26       14.47     20.72 o
  10  11   3        1.72        7.33     28.63 o
 -12  12   3       12.50       11.48     30.56 o
 -11  12   3       54.31       70.02     27.07 o
 -10  12   3       93.24      141.20     28.90 o
  -9  12   3       59.79       64.05     22.74 o
  -8  12   3      105.19      109.84     26.54 o
  -7  12   3      514.22      563.94     34.45 o
  -6  12   3       23.55       18.37     22.19 o
  -5  12   3      113.96      157.15     24.36 o
  -4  12   3        0.01      -11.77     21.76 o
  -3  12   3       30.56       25.30     14.16 o
  -2  12   3      292.53      249.87     16.82 o
  -1  12   3        2.91        3.67     13.36 o
   0  12   3      453.45      406.01     19.90 o
   1  12   3      302.72      284.93     17.68 o
   2  12   3      825.67      801.61     37.08 o
   3  12   3      376.10      352.04     29.15 o
   4  12   3       17.50       41.99     23.63 o
   5  12   3        9.93        3.31     17.72 o
   6  12   3        0.09        0.02     19.58 o
   7  12   3      110.71       96.58     28.09 o
   8  12   3        1.38       -1.51     27.29 o
   9  12   3        4.67      -26.64     28.58 o
 -11  13   3       28.61       50.61     33.28 o
 -10  13   3       11.00       30.04     27.79 o
  -9  13   3        3.80      -11.06     27.69 o
  -8  13   3       48.74       50.00     23.59 o
  -7  13   3       86.31      114.46     23.02 o
  -6  13   3       38.48       46.29     24.80 o
  -5  13   3       44.82       40.66     19.74 o
  -4  13   3      199.97      262.24     25.44 o
  -3  13   3        8.20       19.52     14.67 o
  -2  13   3        9.70        4.89     13.39 o
  -1  13   3       19.18       20.65     15.09 o
   0  13   3      327.44      382.18     23.12 o
   1  13   3        1.16        7.92     14.94 o
   2  13   3       68.39      107.97     21.32 o
   3  13   3       42.45       17.08     17.45 o
   4  13   3      121.79       82.58     25.07 o
   5  13   3       18.93       11.16     23.03 o
   6  13   3       23.17        6.01     26.18 o
   7  13   3       83.07      102.50     24.40 o
   8  13   3       16.42       46.51     25.84 o
  -9  14   3       20.08       29.64     27.96 o
  -8  14   3        0.21       -0.10     26.30 o
  -7  14   3       57.09      102.62     25.12 o
  -6  14   3        0.11       -1.99     24.63 o
  -5  14   3        7.39       15.85     23.20 o
  -4  14   3      127.89      138.95     26.65 o
  -3  14   3        9.29        5.86     15.57 o
  -2  14   3        8.98        7.72     15.53 o
  -1  14   3       10.22        4.14     15.43 o
   0  14   3      160.40      150.59     18.26 o
   1  14   3       43.53       20.77     23.24 o
   2  14   3        3.79       12.49     23.50 o
   3  14   3        5.94       19.83     22.84 o
   4  14   3       30.50       36.87     26.24 o
   5  14   3        5.54       -2.09     26.79 o
   6  14   3        0.02       26.14     28.99 o
   7  14   3      134.59      193.94     31.64 o
  -8  15   3      107.16      129.48     34.00 o
  -7  15   3       15.19       29.24     22.58 o
  -6  15   3        1.53        0.07     20.65 o
  -5  15   3       21.67       27.05     26.13 o
  -4  15   3       17.61       20.79     22.33 o
  -3  15   3       38.44       49.84     25.19 o
  -2  15   3        6.55       -4.57     17.57 o
  -1  15   3        4.07       -9.77     16.33 o
   0  15   3        1.31        2.61     15.81 o
   1  15   3       28.41       61.51     27.26 o
   2  15   3       11.43       38.78     25.16 o
   3  15   3       71.26       77.79     28.38 o
   4  15   3      136.18      160.64     28.95 o
   5  15   3       33.16       51.68     28.20 o
  -6  16   3      133.13      101.54     32.25 o
  -5  16   3        5.96        9.84     25.02 o
  -4  16   3        3.35       15.39     24.37 o
  -3  16   3       14.71       -5.00     26.31 o
  -2  16   3       62.93       60.94     18.56 o
  -1  16   3       10.18       22.01     16.75 o
   0  16   3       15.50       26.67     21.61 o
   1  16   3        6.23      -10.97     26.74 o
   2  16   3       10.03        1.86     22.30 o
   3  16   3       61.12       51.66     25.55 o
 -17   0   4        2.95        1.97     23.55 o
 -16   0   4       40.27       63.68     21.22 o
 -15   0   4      101.25       81.29     21.39 o
 -14   0   4       37.59       45.38     20.28 o
 -13   0   4      101.80      107.62     18.10 o
 -12   0   4     1452.71     1349.73     40.77 o
 -11   0   4     1519.24     1422.37     41.29 o
 -10   0   4      132.85      110.66     18.76 o
  -9   0   4      531.84      456.90     18.70 o
  -8   0   4       82.81       80.66      7.46 o
  -7   0   4       36.34       52.19      5.40 o
  -6   0   4     2780.23     2766.36     21.90 o
  -5   0   4     4269.27     3876.77     50.24 o
  -4   0   4      156.22      159.98      5.97 o
  -3   0   4     4598.75     4547.99     28.89 o
  -2   0   4    38004.48    36072.90    173.22 o
  -1   0   4     7468.03     7608.16     38.64 o
   0   0   4    15823.45    16434.39    224.54 o
   1   0   4     6158.15     6269.82     88.18 o
   2   0   4     3465.22     3539.11     29.26 o
   3   0   4     6732.36     7273.82    103.06 o
   4   0   4        1.59       -3.78      5.69 o
   5   0   4      209.13      242.40      7.82 o
   6   0   4     1831.82     1774.86     31.49 o
   7   0   4     1178.01     1130.46     38.80 o
   8   0   4      230.86      214.49     10.41 o
   9   0   4        1.05        1.95     24.40 o
  10   0   4     1756.78     1692.73     55.37 o
  11   0   4      112.51      101.69     24.74 o
  12   0   4      241.16      277.35     32.92 o
  13   0   4       87.43       97.05     31.14 o
 -17   1   4       11.01       14.36     15.15 o
 -16   1   4       17.63       21.13     15.34 o
 -15   1   4        5.01       12.56     13.57 o
 -14   1   4        5.72        4.33     13.61 o
 -13   1   4       55.34       63.08     14.33 o
 -12   1   4        2.91       12.93     12.32 o
 -11   1   4      527.64      543.45     11.38 o
 -10   1   4     2787.61     2617.21     40.28 o
  -9   1   4      542.29      514.27      9.52 o
  -8   1   4       68.95       56.45      4.51 o
  -7   1   4      579.68      578.70      7.80 o
  -6   1   4      112.75      111.81      4.84 o
  -5   1   4      317.55      323.85      6.69 o
  -4   1   4      296.79      300.36      5.59 o
  -3   1   4     3728.31     3746.28     23.29 o
  -2   1   4     2535.70     2528.49     18.36 o
  -1   1   4     3914.44     3841.70     36.39 o
   0   1   4     1168.29     1184.44     10.38 o
   1   1   4        5.68        3.65      3.06 o
   2   1   4     2694.43     2821.35     33.39 o
   3   1   4     2696.32     2627.97     24.37 o
   4   1   4     3381.58     3302.78     49.86 o
   5   1   4        0.54        0.90      3.71 o
   6   1   4     1141.43     1132.49     14.84 o
   7   1   4      274.16      248.17      6.67 o
   8   1   4        5.06        1.32     15.38 o
   9   1   4       45.58       46.37     16.52 o
  10   1   4        2.22        5.07     15.15 o
  11   1   4       20.69       21.96     15.85 o
  12   1   4       11.36       18.04     17.79 o
  13   1   4       58.91       70.74     21.87 o
 -17   2   4        4.64        2.18     15.42 o
 -16   2   4        0.92       -2.64     15.12 o
 -15   2   4        7.64        2.28     14.63 o
 -14   2   4       15.66        5.01     13.70 o
 -13   2   4       89.46       87.07     13.96 o
 -12   2   4       68.92       51.46     13.78 o
 -11   2   4       11.43       11.02      6.57 o
 -10   2   4      743.40      757.32     16.18 o
  -9   2   4     3525.34     3538.40     40.04 o
  -8   2   4      540.11      478.40      9.23 o
  -7   2   4      380.70      414.69     16.90 o
  -6   2   4      323.26      352.60      8.21 o
  -5   2   4     6622.71     6607.10     49.53 o
  -4   2   4     8583.28     8930.86     67.82 o
  -3   2   4     2066.44     2073.69     14.33 o
  -2   2   4     1994.27     1883.93      7.52 o
  -1   2   4     1718.05     1761.94      7.63 o
   0   2   4     1710.75     1779.33      7.99 o
   1   2   4      158.09      146.92      5.76 o
   2   2   4      589.86      738.16     14.76 o
   3   2   4     1475.28     1592.73     27.70 o
   4   2   4     2455.19     2537.17     63.11 o
   5   2   4     2250.51     2236.69     47.45 o
   6   2   4       36.88       27.05      3.22 o
   7   2   4       40.04       38.58      3.48 o
   8   2   4      586.97      636.78     17.40 o
   9   2   4       56.39       79.84     18.38 o
  10   2   4      187.87      167.62     19.69 o
  11   2   4        0.01        6.12     14.98 o
  12   2   4        3.08       -1.30     16.91 o
  13   2   4       22.69       42.73     19.94 o
 -17   3   4       27.35       24.94     14.91 o
 -16   3   4       65.17       43.45     15.05 o
 -15   3   4       20.50       16.49     14.70 o
 -14   3   4        0.07       -3.16     13.44 o
 -13   3   4        7.78       11.66     13.41 o
 -12   3   4      329.20      290.26     19.20 o
 -11   3   4      160.71      146.62      8.62 o
 -10   3   4      255.23      230.42      7.55 o
  -9   3   4        0.90        7.30      5.10 o
  -8   3   4      166.16      144.14      6.73 o
  -7   3   4      563.97      548.61     14.11 o
  -6   3   4      295.00      331.20      8.38 o
  -5   3   4     1421.67     1451.76     15.88 o
  -4   3   4     8006.18     8340.69     29.68 o
  -3   3   4     1181.32     1176.88      8.49 o
  -2   3   4     2965.18     3085.38     15.70 o
  -1   3   4        5.76       13.77      1.80 o
   0   3   4      581.63      699.93      6.58 o
   1   3   4      282.83      295.06      5.01 o
   2   3   4     1131.62     1238.95      9.24 o
   3   3   4      139.47      138.17      3.43 o
   4   3   4      947.97     1089.41     32.90 o
   5   3   4      645.83      653.87      7.97 o
   6   3   4      121.12      118.01      4.60 o
   7   3   4     1081.52     1073.16     12.72 o
   8   3   4       18.82       18.16      7.46 o
   9   3   4      385.50      367.88     29.60 o
  10   3   4      420.50      487.68     34.24 o
  11   3   4        0.20        4.33     15.17 o
  12   3   4       41.35       45.66     19.23 o
  13   3   4       37.26       41.62     19.76 o
 -17   4   4       47.72       34.60     21.38 o
 -16   4   4        6.23       -7.53     16.30 o
 -15   4   4       37.59       35.66     15.21 o
 -14   4   4       33.23       24.73     12.88 o
 -13   4   4       67.91       63.48     14.42 o
 -12   4   4      133.80      110.40      9.89 o
 -11   4   4       12.51       11.11      6.18 o
 -10   4   4        4.33        6.14      6.00 o
  -9   4   4       17.62       32.79      5.67 o
  -8   4   4      248.95      225.32      6.85 o
  -7   4   4       15.46        6.52      3.04 o
  -6   4   4     1208.12     1228.35     20.81 o
  -5   4   4     3640.67     3894.93     57.48 o
  -4   4   4      125.84      138.37      6.70 o
  -3   4   4      447.90      517.02      5.31 o
  -2   4   4      732.16      667.46      5.60 o
  -1   4   4      735.11      767.30      7.07 o
   0   4   4      634.57      609.18      7.17 o
   1   4   4     3164.59     3205.09     23.14 o
   2   4   4     1761.28     1970.64     25.22 o
   3   4   4       97.23       66.34      5.24 o
   4   4   4      879.10      866.33     15.11 o
   5   4   4      379.83      337.96     12.57 o
   6   4   4       61.42       51.03      5.35 o
   7   4   4      795.11      705.37     12.00 o
   8   4   4        6.33        2.99      7.73 o
   9   4   4      165.95      156.15     27.18 o
  10   4   4        0.44       -3.94     20.70 o
  11   4   4       48.97       72.08     23.43 o
  12   4   4        2.46        2.37     27.09 o
  13   4   4        0.58       -3.68     23.80 o
 -17   5   4       82.84       73.77     22.24 o
 -16   5   4       30.31       40.62     17.04 o
 -15   5   4        3.88        7.54     13.50 o
 -14   5   4      292.53      211.92     18.12 o
 -13   5   4      141.86      143.93     22.31 o
 -12   5   4       91.63       90.04     20.73 o
 -11   5   4        0.18       -0.25      6.27 o
 -10   5   4        0.88       -1.08      5.85 o
  -9   5   4       38.37       42.99      6.49 o
  -8   5   4     3306.70     3190.54     90.02 o
  -7   5   4      112.82      114.08     11.40 o
  -6   5   4     4087.49     4004.02    105.90 o
  -5   5   4        0.62       17.29      9.27 o
  -4   5   4     2033.31     1937.64     35.08 o
  -3   5   4     1080.22     1003.54     14.85 o
  -2   5   4      363.51      384.24      8.71 o
  -1   5   4     3804.26     3755.80     16.81 o
   0   5   4     1125.55     1101.39     10.45 o
   1   5   4     1622.45     1519.48     32.90 o
   2   5   4      267.31      278.30      8.41 o
   3   5   4     1534.38     1488.56     31.10 o
   4   5   4      226.23      248.10     13.59 o
   5   5   4      240.74      234.65     10.35 o
   6   5   4      101.47      109.78      9.08 o
   7   5   4       52.79       72.16      6.23 o
   8   5   4      477.47      476.23     31.01 o
   9   5   4       76.83       74.40     21.89 o
  10   5   4       38.18       37.57     22.89 o
  11   5   4      131.81      128.52     28.45 o
  12   5   4      274.58      337.05     35.81 o
  13   5   4       20.83       24.27     27.42 o
 -16   6   4       12.56       23.46     16.44 o
 -15   6   4       25.30       41.91     16.36 o
 -14   6   4       72.55       41.37     15.60 o
 -13   6   4       11.32       20.50     19.40 o
 -12   6   4      113.18      167.67     32.41 o
 -11   6   4      238.87      271.34     12.39 o
 -10   6   4      453.35      453.24     12.90 o
  -9   6   4      278.47      240.41     16.72 o
  -8   6   4       29.02       26.65     12.37 o
  -7   6   4      176.40      180.07     13.33 o
  -6   6   4      610.50      626.80     17.56 o
  -5   6   4      435.16      527.85     15.63 o
  -4   6   4     3789.71     3940.89     34.02 o
  -3   6   4       15.13       11.47      8.10 o
  -2   6   4       28.48       19.70      7.68 o
  -1   6   4      656.63      640.30     13.92 o
   0   6   4      121.19      118.98      6.35 o
   1   6   4      338.95      332.60      9.96 o
   2   6   4     3000.09     2789.24     41.31 o
   3   6   4      105.49      140.08     16.00 o
   4   6   4      573.72      636.74     24.73 o
   5   6   4     3265.40     2864.15     95.97 o
   6   6   4        0.99       -0.80      7.75 o
   7   6   4      106.02      142.08      9.87 o
   8   6   4      730.08      704.18     24.78 o
   9   6   4       78.70       88.42     15.37 o
  10   6   4       55.97       86.32     16.36 o
  11   6   4       95.93      157.29     20.19 o
  12   6   4        5.38       -7.20     17.53 o
  13   6   4       21.39       49.98     28.46 o
 -16   7   4       43.17       43.85     21.25 o
 -15   7   4       51.42       67.57     15.81 o
 -14   7   4       19.26        1.25     19.73 o
 -13   7   4        6.50       -4.42     15.48 o
 -12   7   4       59.64       72.70     10.76 o
 -11   7   4        0.71        6.21     15.52 o
 -10   7   4       56.93       67.69     13.69 o
  -9   7   4      237.82      275.46     18.06 o
  -8   7   4      963.85     1018.89     37.39 o
  -7   7   4      933.75      892.01     24.71 o
  -6   7   4      153.07      162.19     12.56 o
  -5   7   4      107.54      108.93     11.09 o
  -4   7   4     1712.97     1838.44     35.78 o
  -3   7   4      866.55      998.17     19.19 o
  -2   7   4      771.69      748.98     25.97 o
  -1   7   4      940.78     1000.57     28.73 o
   0   7   4     1111.52     1156.95     40.11 o
   1   7   4      236.78      301.46     18.83 o
   2   7   4       93.25      119.99     15.78 o
   3   7   4      162.38      130.51     16.20 o
   4   7   4     1023.81      952.97     30.31 o
   5   7   4      139.94      116.30     17.78 o
   6   7   4       21.99       18.36      9.46 o
   7   7   4        0.27       -8.60      9.25 o
   8   7   4      125.06      105.50     19.84 o
   9   7   4        1.17       -4.22     14.92 o
  10   7   4        0.11       16.82     16.58 o
  11   7   4       30.70       44.86     17.51 o
  12   7   4        1.71        7.74     16.30 o
  13   7   4       57.24       65.55     28.95 o
 -15   8   4       43.83       44.58     13.40 o
 -14   8   4      290.59      326.52     68.15 o
 -13   8   4      121.15      119.97     18.28 o
 -12   8   4        7.19       -0.51     16.16 o
 -11   8   4        3.52       -1.96     14.10 o
 -10   8   4        3.96       -3.56     15.17 o
  -9   8   4        3.51        8.21     13.31 o
  -8   8   4       14.83        6.79     13.11 o
  -7   8   4      286.88      307.22     15.55 o
  -6   8   4       57.06       36.45     17.96 o
  -5   8   4      686.68      656.18     26.17 o
  -4   8   4     1278.00     1346.19     34.02 o
  -3   8   4      361.87      349.15     14.23 o
  -2   8   4       44.24       46.56      9.14 o
  -1   8   4     1738.48     1815.13     25.84 o
   0   8   4      112.97      115.86     10.69 o
   1   8   4      105.78      104.60     15.05 o
   2   8   4       11.37       11.89     14.07 o
   3   8   4       40.62       31.21     16.28 o
   4   8   4       26.19       33.78     16.34 o
   5   8   4      677.72      681.80     29.43 o
   6   8   4      256.46      256.34     24.50 o
   7   8   4       97.84       84.60     15.22 o
   8   8   4        3.93        3.64     20.58 o
   9   8   4       15.72       -3.23     19.47 o
  10   8   4       56.35       53.08     23.82 o
  11   8   4       32.79        9.67     24.07 o
 -14   9   4        1.10        4.55     17.82 o
 -13   9   4        8.69       16.42     18.53 o
 -12   9   4      104.52      111.29     20.00 o
 -11   9   4        4.38        6.43     13.00 o
 -10   9   4       36.60       43.49     14.78 o
  -9   9   4      195.84      234.45     19.57 o
  -8   9   4        7.72       13.99     21.13 o
  -7   9   4       37.10       15.57     20.39 o
  -6   9   4       19.55       33.31     18.66 o
  -5   9   4      432.43      414.37     25.22 o
  -4   9   4       70.61      109.93     20.11 o
  -3   9   4      565.86      599.98     18.78 o
  -2   9   4      310.19      281.81     21.92 o
  -1   9   4       23.91        9.44     10.37 o
   0   9   4     1053.32     1030.42     22.35 o
   1   9   4      137.19      131.56     17.17 o
   2   9   4      249.63      258.93     21.31 o
   3   9   4      516.66      535.62     27.26 o
   4   9   4       72.10       52.22     17.28 o
   5   9   4      109.73      116.88     21.34 o
   6   9   4        1.96        9.69     18.14 o
   7   9   4       11.58       20.83     21.14 o
   8   9   4        6.83        9.10     22.15 o
   9   9   4        8.26       23.12     19.55 o
  10   9   4       39.84       -2.50     23.87 o
  11   9   4       13.80       34.46     21.48 o
 -13  10   4       14.85        0.94     25.33 o
 -12  10   4       59.03       90.06     30.87 o
 -11  10   4       61.93       51.68     21.18 o
 -10  10   4       56.70       61.21     21.97 o
  -9  10   4      342.17      294.14     29.74 o
  -8  10   4        0.62       -7.58     22.37 o
  -7  10   4      378.80      388.96     29.04 o
  -6  10   4      647.32      579.16     32.23 o
  -5  10   4      913.48      935.92     34.07 o
  -4  10   4        6.02        5.43     17.34 o
  -3  10   4       13.27        9.16     11.77 o
  -2  10   4     2450.82     2290.06     45.54 o
  -1  10   4     1548.58     1384.47     27.28 o
   0  10   4     1084.00     1024.85     27.25 o
   1  10   4      103.09       80.14     19.19 o
   2  10   4     2310.20     2290.57     49.50 o
   3  10   4       64.45       51.35     18.55 o
   4  10   4      748.09      771.32     33.83 o
   5  10   4      138.41      112.43     20.95 o
   6  10   4      277.62      308.13     26.33 o
   7  10   4        0.02       12.71     21.83 o
   8  10   4      177.83      215.81     29.60 o
   9  10   4       89.56       92.73     24.46 o
  10  10   4        1.30       18.39     27.54 o
 -13  11   4        2.20       13.01     29.46 o
 -12  11   4      446.07      546.80     39.90 o
 -11  11   4      343.39      390.96     35.90 o
 -10  11   4      117.30      169.51     26.80 o
  -9  11   4      518.58      691.16     39.32 o
  -8  11   4       19.15       31.96     23.27 o
  -7  11   4      541.97      600.04     33.75 o
  -6  11   4      969.29     1118.63     41.21 o
  -5  11   4      262.00      269.88     25.29 o
  -4  11   4     2817.71     2643.87     54.96 o
  -3  11   4      192.24      200.70     15.57 o
  -2  11   4      236.55      243.70     20.15 o
  -1  11   4      151.25      141.27     14.70 o
   0  11   4      201.59      213.73     23.32 o
   1  11   4       48.56       51.73     18.85 o
   2  11   4        0.45        2.11     19.84 o
   3  11   4      223.72      210.82     22.76 o
   4  11   4        8.81       -1.76     19.37 o
   5  11   4       70.03       58.85     21.02 o
   6  11   4        0.52        3.72     19.28 o
   7  11   4       33.19       70.95     25.54 o
   8  11   4       38.44       30.62     25.73 o
   9  11   4       22.37        7.41     27.67 o
  10  11   4       92.31       76.29     29.67 o
 -12  12   4       12.64       30.22     31.03 o
 -11  12   4       29.89       51.70     29.98 o
 -10  12   4       16.04       56.54     28.79 o
  -9  12   4      244.23      239.30     28.57 o
  -8  12   4      240.13      331.47     31.18 o
  -7  12   4       65.73       86.55     22.22 o
  -6  12   4       28.98       27.39     21.26 o
  -5  12   4        1.31        8.55     18.60 o
  -4  12   4       78.93       65.19     22.96 o
  -3  12   4       61.68       63.94     14.97 o
  -2  12   4        5.04        5.47     14.19 o
  -1  12   4       80.64       43.43     14.74 o
   0  12   4       22.03       23.89     13.47 o
   1  12   4      144.38      132.70     24.49 o
   2  12   4      190.00      174.53     23.66 o
   3  12   4       55.37       71.80     20.82 o
   4  12   4       61.80       79.38     23.64 o
   5  12   4       11.30       14.87     21.29 o
   6  12   4        0.79       13.02     24.43 o
   7  12   4       16.56       17.54     22.09 o
   8  12   4        1.91      -23.42     23.42 o
   9  12   4       13.70       15.25     26.22 o
 -11  13   4       40.42       68.55     28.95 o
 -10  13   4      122.46      140.82     27.56 o
  -9  13   4        7.91       10.07     26.56 o
  -8  13   4       17.60       33.89     22.31 o
  -7  13   4        1.30        9.95     23.46 o
  -6  13   4        8.42       -0.24     23.73 o
  -5  13   4       11.60       32.22     24.29 o
  -4  13   4      179.74      200.33     27.33 o
  -3  13   4      609.64      582.42     24.72 o
  -2  13   4       34.21       38.97     15.96 o
  -1  13   4       44.33       36.20     15.50 o
   0  13   4        0.21      -13.46     16.04 o
   1  13   4        7.24       -2.45     20.36 o
   2  13   4        6.00       18.34     20.84 o
   3  13   4      241.98      206.57     23.94 o
   4  13   4       16.65        0.35     23.59 o
   5  13   4       58.77       63.81     27.05 o
   6  13   4       19.84       17.16     26.83 o
   7  13   4       30.90        6.40     27.25 o
   8  13   4        0.00      -12.08     28.28 o
 -10  14   4       15.61       23.72     29.42 o
  -9  14   4        5.43       10.04     29.64 o
  -8  14   4        6.20        9.55     24.85 o
  -7  14   4        5.07      -13.92     23.40 o
  -6  14   4        3.02       -4.80     25.79 o
  -5  14   4      208.75      171.46     25.50 o
  -4  14   4      274.76      202.98     25.00 o
  -3  14   4       62.83       75.12     17.63 o
  -2  14   4      253.38      297.00     21.22 o
  -1  14   4       42.37       30.35     15.84 o
   0  14   4       83.79       50.44     16.83 o
   1  14   4        6.27       26.39     20.47 o
   2  14   4       72.61      113.12     25.56 o
   3  14   4        3.77       13.16     24.95 o
   4  14   4      310.31      256.21     33.29 o
   5  14   4      248.71      195.86     32.82 o
   6  14   4       10.51        5.23     23.63 o
  -8  15   4       14.50       19.28     26.99 o
  -7  15   4        1.28       -2.29     21.54 o
  -6  15   4        6.58       19.54     23.60 o
  -5  15   4       26.08       26.06     26.38 o
  -4  15   4       18.07       11.32     23.80 o
  -3  15   4      303.54      328.02     30.48 o
  -2  15   4       85.01       72.02     17.31 o
  -1  15   4       63.16       35.47     16.34 o
   0  15   4       43.84       59.84     16.75 o
   1  15   4        3.96       -0.11     23.01 o
   2  15   4        0.80       17.38     24.89 o
   3  15   4        3.84       -0.57     25.55 o
   4  15   4       66.64       86.10     27.70 o
   5  15   4       43.84       59.99     29.82 o
  -6  16   4        1.24       12.17     27.71 o
  -5  16   4        0.00       15.50     23.05 o
  -4  16   4       34.61       73.44     28.90 o
  -3  16   4        0.06        7.30     20.16 o
  -2  16   4       55.29       55.80     18.80 o
  -1  16   4       43.34       68.13     19.06 o
   0  16   4        0.08        1.17     22.60 o
   1  16   4       30.51       23.55     27.22 o
   2  16   4       77.17       68.90     22.55 o
   3  16   4        4.79        6.70     23.82 o
 -17   1   5      102.45      104.98     17.32 o
 -16   1   5       97.30      102.47     17.10 o
 -15   1   5        9.77        5.87     14.61 o
 -14   1   5      212.04      171.70     16.75 o
 -13   1   5      211.37      185.94     16.02 o
 -12   1   5      529.99      554.40     25.88 o
 -11   1   5       47.39       49.37      7.11 o
 -10   1   5        6.49       10.47      6.62 o
  -9   1   5      224.63      212.60      9.52 o
  -8   1   5     4591.32     4337.25     42.25 o
  -7   1   5    10102.74    10027.38    125.06 o
  -6   1   5     6458.37     6696.10     52.61 o
  -5   1   5     1830.65     1904.38     18.52 o
  -4   1   5     3446.89     3574.36     20.49 o
  -3   1   5     1983.88     1834.08      8.01 o
  -2   1   5      126.68      125.55      4.46 o
  -1   1   5       10.48       18.71      3.20 o
   0   1   5     1585.78     1794.87     10.08 o
   1   1   5      203.15      199.08      6.77 o
   2   1   5     5459.21     5708.00     20.17 o
   3   1   5     4267.90     4741.01     30.40 o
   4   1   5      257.25      298.44      6.32 o
   5   1   5      824.88      831.26     16.08 o
   6   1   5      150.45      163.53      9.90 o
   7   1   5       32.95       31.41      8.12 o
   8   1   5       74.39       80.58     17.76 o
   9   1   5        4.22        1.85     15.06 o
  10   1   5        6.62       14.36     16.92 o
  11   1   5        1.34        8.46     18.27 o
  12   1   5       85.38      110.37     23.69 o
 -17   2   5        1.44       -0.76     15.97 o
 -16   2   5       47.17       41.00     17.28 o
 -15   2   5        8.04       10.65     15.91 o
 -14   2   5       26.02       14.86     12.99 o
 -13   2   5       52.65       41.82     12.17 o
 -12   2   5       94.19       87.36      8.02 o
 -11   2   5      779.24      737.88     15.00 o
 -10   2   5      551.85      568.42     13.46 o
  -9   2   5      246.67      243.47     10.31 o
  -8   2   5      683.91      642.36     32.62 o
  -7   2   5     3927.16     3961.83    114.19 o
  -6   2   5       20.89       12.71     11.04 o
  -5   2   5       12.56       29.21      5.60 o
  -4   2   5       22.61       17.47      2.52 o
  -3   2   5     1968.92     1889.14      9.28 o
  -2   2   5     1722.61     1730.96      7.98 o
  -1   2   5       47.83       49.95      2.24 o
   0   2   5       10.84       21.00      2.03 o
   1   2   5        7.19       14.67      4.08 o
   2   2   5      470.33      464.96     12.07 o
   3   2   5       14.12        8.28      4.40 o
   4   2   5     1364.13     1358.97     20.98 o
   5   2   5       85.60       84.38      5.51 o
   6   2   5     1092.91     1074.17     14.15 o
   7   2   5      482.43      502.23     14.05 o
   8   2   5      223.83      218.20     19.81 o
   9   2   5      259.85      265.14     20.83 o
  10   2   5        0.08       -9.57     15.84 o
  11   2   5      246.45      195.43     21.82 o
  12   2   5       46.99       53.18     18.68 o
 -17   3   5        5.82        6.80     19.99 o
 -16   3   5        5.07       22.59     14.68 o
 -15   3   5       10.95        2.53     15.57 o
 -14   3   5        8.05        0.88     13.43 o
 -13   3   5        8.72       -5.21     12.93 o
 -12   3   5      122.85      115.01      8.69 o
 -11   3   5      404.65      402.79     12.39 o
 -10   3   5       68.25       84.73      9.84 o
  -9   3   5       48.82       47.72     11.88 o
  -8   3   5      549.64      536.15     15.41 o
  -7   3   5     1271.48     1269.05     36.32 o
  -6   3   5        0.63        6.38      8.38 o
  -5   3   5      396.27      454.84     10.92 o
  -4   3   5      739.74      751.52      8.73 o
  -3   3   5      645.27      602.43      8.59 o
  -2   3   5       43.10       29.62      1.95 o
  -1   3   5      722.88      746.94      5.72 o
   0   3   5     1514.30     1571.94     10.03 o
   1   3   5     4496.19     4611.55     33.53 o
   2   3   5      227.42      228.59      7.61 o
   3   3   5      460.78      350.40      8.22 o
   4   3   5      197.81      208.08      7.19 o
   5   3   5     1236.36     1188.71     25.87 o
   6   3   5      474.91      506.74     14.10 o
   7   3   5       13.60        7.11      8.25 o
   8   3   5       59.47       80.16     16.80 o
   9   3   5        0.78        1.58     15.58 o
  10   3   5       14.24       15.80     15.93 o
  11   3   5       28.18       24.53     18.83 o
  12   3   5       36.60       27.21     20.26 o
 -17   4   5       24.99       42.08     21.80 o
 -16   4   5      158.87      138.64     27.47 o
 -15   4   5      255.96      231.56     19.46 o
 -14   4   5       47.53       46.06     14.59 o
 -13   4   5      113.94      119.12     15.48 o
 -12   4   5      469.66      434.18     13.28 o
 -11   4   5      258.12      234.86      8.95 o
 -10   4   5      380.65      383.92      9.96 o
  -9   4   5      234.10      212.42      7.17 o
  -8   4   5      591.65      556.60     22.76 o
  -7   4   5      290.09      294.35     16.17 o
  -6   4   5      255.29      229.80     10.28 o
  -5   4   5      957.02     1026.15     11.73 o
  -4   4   5      296.73      308.74      6.73 o
  -3   4   5     1892.86     1842.60     10.20 o
  -2   4   5     5085.91     5297.48     18.73 o
  -1   4   5       35.71       49.39      2.76 o
   0   4   5      886.03      804.78      8.29 o
   1   4   5     2286.21     2079.10     13.71 o
   2   4   5        2.35        2.52      3.11 o
   3   4   5      439.25      444.46      9.30 o
   4   4   5     2409.64     2326.21     21.71 o
   5   4   5     1245.91     1151.57     72.37 o
   6   4   5      969.65      857.93     90.20 o
   7   4   5        5.95        6.04      9.02 o
   8   4   5        5.89        1.73     22.43 o
   9   4   5       74.98       85.62     24.34 o
  10   4   5      187.61      205.24     22.60 o
  11   4   5        7.56       10.52     17.42 o
  12   4   5        4.96        6.48     19.87 o
 -16   5   5        0.10       -4.01     15.51 o
 -15   5   5       65.22       89.68     16.60 o
 -14   5   5      357.55      455.61     49.30 o
 -13   5   5       82.50       75.01     13.75 o
 -12   5   5      101.10       98.28     11.03 o
 -11   5   5      344.06      368.13     19.42 o
 -10   5   5     1970.67     1888.04     17.91 o
  -9   5   5       43.58       33.33      5.93 o
  -8   5   5      145.77      143.31      9.84 o
  -7   5   5      110.66      117.99      9.19 o
  -6   5   5        5.23        4.04      8.33 o
  -5   5   5       19.28       14.56      7.30 o
  -4   5   5     3887.47     4175.41     32.73 o
  -3   5   5      133.16      129.27      4.44 o
  -2   5   5     3731.17     3789.07     28.70 o
  -1   5   5      425.91      372.83      6.15 o
   0   5   5     1096.37     1049.81     13.10 o
   1   5   5       67.94       85.32      5.63 o
   2   5   5      263.64      270.20      7.36 o
   3   5   5       62.83       53.05      4.81 o
   4   5   5      673.43      665.12      9.87 o
   5   5   5      486.23      415.17     14.70 o
   6   5   5     1515.78     1572.92     61.20 o
   7   5   5       18.03       18.82      8.20 o
   8   5   5       74.52       72.91     23.43 o
   9   5   5        0.66        3.58     20.19 o
  10   5   5      143.21      146.42     29.94 o
  11   5   5        0.36        4.58     25.63 o
  12   5   5       15.86        7.27     28.72 o
 -16   6   5      218.70      207.79     28.99 o
 -15   6   5       15.64       -0.08     15.17 o
 -14   6   5      167.26      119.27     18.21 o
 -13   6   5      325.75      391.68     26.41 o
 -12   6   5        1.53        0.51      9.32 o
 -11   6   5       10.53       12.07      9.10 o
 -10   6   5        0.10       -4.19      9.10 o
  -9   6   5       39.52       41.50      9.36 o
  -8   6   5        3.45       17.91     12.25 o
  -7   6   5      560.15      551.84     17.51 o
  -6   6   5      249.42      214.87     15.80 o
  -5   6   5      652.12      587.03     16.64 o
  -4   6   5     2884.84     2871.65     29.52 o
  -3   6   5     4756.56     4645.05     21.32 o
  -2   6   5     3748.42     3686.86     30.01 o
  -1   6   5        1.65        7.23     14.42 o
   0   6   5        1.25        6.80      6.86 o
   1   6   5     1527.99     1583.07     25.27 o
   2   6   5     1031.60      978.52     15.48 o
   3   6   5      124.47       95.30      6.29 o
   4   6   5      206.53      196.73     12.16 o
   5   6   5       45.96       58.71     10.36 o
   6   6   5      360.84      323.40     20.62 o
   7   6   5      150.25      135.63     10.43 o
   8   6   5        1.07      -12.82     13.56 o
   9   6   5      116.51      151.44     17.56 o
  10   6   5      326.77      343.63     22.93 o
  11   6   5       74.73       54.93     19.03 o
  12   6   5       91.33       86.91     19.86 o
 -16   7   5        1.01        2.68     22.62 o
 -15   7   5        7.36        1.18     15.08 o
 -14   7   5       16.09       -6.69     15.87 o
 -13   7   5       70.31       56.19     17.35 o
 -12   7   5       10.57        0.58      9.34 o
 -11   7   5      280.31      269.56     13.51 o
 -10   7   5      133.60       97.96     16.70 o
  -9   7   5      114.08      127.23     15.16 o
  -8   7   5     1106.45     1161.87     25.86 o
  -7   7   5      164.85      197.60     14.16 o
  -6   7   5       90.53       82.83     12.30 o
  -5   7   5     1237.25     1267.24     23.23 o
  -4   7   5       19.73       20.91     13.25 o
  -3   7   5     1828.67     1808.74     24.49 o
  -2   7   5      272.59      299.90     14.42 o
  -1   7   5     4776.04     4740.63     75.29 o
   0   7   5       66.50       62.08     13.18 o
   1   7   5      575.99      636.39     22.81 o
   2   7   5        4.32        6.52     11.82 o
   3   7   5        8.05       -4.11     14.71 o
   4   7   5      122.00      148.07     11.97 o
   5   7   5       80.09       61.68     10.86 o
   6   7   5      107.95      105.04     18.33 o
   7   7   5      259.94      242.91     13.39 o
   8   7   5       13.92        8.56     18.18 o
   9   7   5      265.55      283.07     26.32 o
  10   7   5       62.27       57.97     18.15 o
  11   7   5       79.91       75.33     19.93 o
  12   7   5        0.04       -1.90     24.11 o
 -15   8   5        4.03      -12.39     31.05 o
 -14   8   5       57.99       53.07     18.20 o
 -13   8   5       76.61       66.00     23.81 o
 -12   8   5       30.94       29.86      9.93 o
 -11   8   5        5.98        7.62     14.79 o
 -10   8   5      274.55      268.77     19.14 o
  -9   8   5     2245.05     2503.92     39.62 o
  -8   8   5      235.34      236.63     17.30 o
  -7   8   5       97.62       49.57     13.14 o
  -6   8   5      128.22      101.25     12.95 o
  -5   8   5      857.82      790.47     28.05 o
  -4   8   5     3010.51     2527.01    128.90 o
  -3   8   5      109.77      128.23     11.67 o
  -2   8   5     2784.90     2687.93     52.26 o
  -1   8   5        7.57        3.39      9.39 o
   0   8   5     2497.47     2301.10     41.19 o
   1   8   5       27.54       32.79     12.81 o
   2   8   5      240.68      186.16     17.14 o
   3   8   5      957.55      939.97     30.67 o
   4   8   5      107.83      136.83     19.72 o
   5   8   5     1392.20     1290.35     33.92 o
   6   8   5       11.13       16.54     11.05 o
   7   8   5      264.33      245.54     14.29 o
   8   8   5        7.84       -1.52     21.02 o
   9   8   5       67.16       96.91     23.87 o
  10   8   5       46.00       95.37     25.40 o
  11   8   5        0.02      -15.73     27.81 o
 -14   9   5        0.05        3.47     18.34 o
 -13   9   5        0.58       -2.06     15.96 o
 -12   9   5       82.67       78.36     16.22 o
 -11   9   5        5.88        8.18     14.66 o
 -10   9   5      363.97      431.48     22.01 o
  -9   9   5        9.33       27.16     14.37 o
  -8   9   5      114.94      111.37     16.43 o
  -7   9   5      253.98      277.31     24.33 o
  -6   9   5      106.86      105.48     18.29 o
  -5   9   5      944.09      953.37     31.94 o
  -4   9   5      167.69      147.85     18.18 o
  -3   9   5      116.96       88.59     12.87 o
  -2   9   5      674.80      636.94     18.96 o
  -1   9   5     1677.99     1591.02     44.76 o
   0   9   5      108.20      146.50     17.37 o
   1   9   5      247.73      238.51     19.49 o
   2   9   5      668.38      691.86     28.86 o
   3   9   5      871.61      848.80     32.14 o
   4   9   5        0.74       15.99     18.60 o
   5   9   5      189.56      189.76     22.00 o
   6   9   5      388.69      377.08     32.73 o
   7   9   5        2.10        1.26     10.22 o
   8   9   5      189.42      171.61     27.46 o
   9   9   5        0.54        3.53     21.84 o
  10   9   5       17.80       37.12     22.15 o
 -14  10   5        1.06       10.14     31.90 o
 -13  10   5      146.19      159.27     23.21 o
 -12  10   5      177.76      175.35     20.52 o
 -11  10   5       10.42       -2.18     19.59 o
 -10  10   5       89.27       89.02     24.97 o
  -9  10   5       64.12       72.01     21.09 o
  -8  10   5       18.23       14.40     21.09 o
  -7  10   5       47.78       38.32     19.99 o
  -6  10   5       16.24       45.61     20.82 o
  -5  10   5       70.67       94.84     19.80 o
  -4  10   5       12.74       16.32     15.03 o
  -3  10   5       12.00        5.92     11.56 o
  -2  10   5       42.84       51.65     12.73 o
  -1  10   5       45.77       74.15     13.03 o
   0  10   5       26.10       48.31     17.77 o
   1  10   5        0.36       -3.57     16.26 o
   2  10   5        7.50        6.58     17.25 o
   3  10   5      352.70      389.90     26.16 o
   4  10   5        0.71       10.31     18.22 o
   5  10   5       57.58       53.19     20.00 o
   6  10   5        9.94        7.89     17.80 o
   7  10   5       20.42       11.30     23.48 o
   8  10   5       57.69       69.58     26.08 o
   9  10   5        0.18       -6.12     21.52 o
  10  10   5        0.02      -13.87     25.26 o
 -13  11   5       99.32      164.78     35.29 o
 -12  11   5        0.81       16.84     26.00 o
 -11  11   5       35.14       47.19     25.99 o
 -10  11   5      244.50      260.02     29.05 o
  -9  11   5       19.33       46.46     24.81 o
  -8  11   5      209.00      203.06     24.68 o
  -7  11   5       53.88       33.64     22.02 o
  -6  11   5       38.41       27.42     19.62 o
  -5  11   5      402.98      403.67     28.01 o
  -4  11   5      349.67      297.64     25.03 o
  -3  11   5       26.26       38.37     11.89 o
  -2  11   5       20.37       24.46     12.63 o
  -1  11   5       30.76       23.05     12.33 o
   0  11   5       89.92      124.15     20.76 o
   1  11   5       76.46       73.93     20.83 o
   2  11   5       44.08       22.85     19.69 o
   3  11   5        0.72       10.01     19.69 o
   4  11   5       50.56       22.62     20.05 o
   5  11   5       44.19       74.80     22.70 o
   6  11   5        0.04       11.77     23.09 o
   7  11   5       20.70       36.43     23.82 o
   8  11   5        0.07      -21.69     24.87 o
   9  11   5       15.98        6.90     27.06 o
 -12  12   5      146.17      213.97     37.03 o
 -11  12   5      493.64      628.96     42.54 o
 -10  12   5       62.95       75.37     29.74 o
  -9  12   5        3.94        1.80     25.12 o
  -8  12   5        0.53       15.98     25.52 o
  -7  12   5      232.15      240.17     28.35 o
  -6  12   5       28.83       33.85     22.40 o
  -5  12   5       99.34       85.15     20.33 o
  -4  12   5       13.46       17.33     22.09 o
  -3  12   5      135.94      164.75     17.76 o
  -2  12   5      156.03      132.04     16.52 o
  -1  12   5       19.49        9.52     13.96 o
   0  12   5       25.16       14.99     21.35 o
   1  12   5        1.00       -9.25     20.08 o
   2  12   5      446.60      511.58     31.45 o
   3  12   5       58.02       57.69     22.60 o
   4  12   5      190.94      211.47     24.38 o
   5  12   5      313.82      310.10     29.73 o
   6  12   5      204.28      256.46     28.30 o
   7  12   5        8.88       20.58     25.40 o
   8  12   5       83.59       67.94     27.23 o
 -11  13   5        9.59        6.49     29.78 o
 -10  13   5       44.89       64.00     25.12 o
  -9  13   5      109.69      102.84     30.09 o
  -8  13   5      229.72      231.24     32.66 o
  -7  13   5       10.56        8.47     24.51 o
  -6  13   5      278.94      263.78     31.12 o
  -5  13   5        0.01      -13.05     23.83 o
  -4  13   5      117.35      135.40     24.72 o
  -3  13   5        4.09        7.71     16.34 o
  -2  13   5       13.34       10.56     15.42 o
  -1  13   5      207.96      226.31     18.18 o
   0  13   5       68.60       52.41     23.18 o
   1  13   5       11.02        6.26     18.65 o
   2  13   5       37.66       29.21     18.60 o
   3  13   5      106.92      115.62     24.35 o
   4  13   5      135.97      119.83     23.81 o
   5  13   5      255.98      297.39     29.35 o
   6  13   5        9.29       -3.69     26.13 o
   7  13   5       64.33       98.90     26.48 o
 -10  14   5       16.38       -3.88     27.32 o
  -9  14   5        8.08        4.42     29.91 o
  -8  14   5        1.90       -6.73     27.32 o
  -7  14   5        4.06       -8.50     26.42 o
  -6  14   5        5.75        2.68     21.41 o
  -5  14   5      149.34      153.45     25.60 o
  -4  14   5      115.88      116.99     24.32 o
  -3  14   5       17.55       20.63     15.07 o
  -2  14   5      132.58       90.97     17.12 o
  -1  14   5       44.63       41.03     15.72 o
   0  14   5       90.58      101.39     23.89 o
   1  14   5       35.87       30.40     21.83 o
   2  14   5       17.07        2.71     22.77 o
   3  14   5       70.62       73.95     22.67 o
   4  14   5        9.29       25.22     23.57 o
   5  14   5        0.01        5.80     21.19 o
   6  14   5       37.52       41.62     29.91 o
  -8  15   5        8.87       28.96     29.51 o
  -7  15   5       22.19       39.88     28.57 o
  -6  15   5       10.03       -0.70     25.95 o
  -5  15   5       70.19       78.48     23.72 o
  -4  15   5       10.23       19.84     20.96 o
  -3  15   5        7.12      -15.82     20.43 o
  -2  15   5        3.04       -4.28     15.40 o
  -1  15   5       15.42       13.19     15.01 o
   0  15   5       21.69       14.41     21.17 o
   1  15   5        0.47       -4.87     23.80 o
   2  15   5       64.37       98.79     24.70 o
   3  15   5        6.36       18.96     26.11 o
   4  15   5        2.42       12.12     27.64 o
  -6  16   5       44.36       37.96     22.43 o
  -5  16   5        2.35       -5.41     26.98 o
  -4  16   5        0.57       -6.91     22.98 o
  -3  16   5        0.01      -20.95     26.67 o
  -2  16   5       82.91      105.54     20.68 o
  -1  16   5      146.99      155.20     21.42 o
   0  16   5       31.42       15.88     20.74 o
   1  16   5       28.22       28.52     27.28 o
   2  16   5       35.55       33.23     24.88 o
 -17   0   6       14.38       -4.13     21.14 o
 -16   0   6      342.19      315.82     31.48 o
 -15   0   6        1.72      -10.95     23.43 o
 -14   0   6        5.62       11.15     21.42 o
 -13   0   6      735.60      769.83     36.12 o
 -12   0   6      124.00      117.14     20.73 o
 -11   0   6       39.64       26.74      7.82 o
 -10   0   6      192.73      214.72     19.86 o
  -9   0   6     1885.62     1776.59     34.20 o
  -8   0   6      715.90      756.91     19.26 o
  -7   0   6    14823.72    14843.52    106.93 o
  -6   0   6     2671.20     2711.33     30.06 o
  -5   0   6     1256.77     1340.99     20.83 o
  -4   0   6    10185.18     9943.85     61.09 o
  -3   0   6     6836.30     7171.78     39.31 o
  -2   0   6     1192.66     1333.11     26.93 o
  -1   0   6      109.37      110.05      6.07 o
   0   0   6      763.36      716.00     10.45 o
   1   0   6     1448.17     1572.70     17.44 o
   2   0   6     2721.44     2747.77     70.12 o
   3   0   6     2046.93     2016.86     34.15 o
   4   0   6      343.13      320.95     14.68 o
   5   0   6      973.71     1067.18     58.34 o
   6   0   6     1987.96     1999.62     55.27 o
   7   0   6      839.48      867.42     40.77 o
   8   0   6      117.10      134.99     26.47 o
   9   0   6       30.75       43.00     20.35 o
  10   0   6      155.70      256.78     34.93 o
  11   0   6      538.26      574.20     40.67 o
 -17   1   6        0.46      -11.27     16.49 o
 -16   1   6        6.12       -1.78     17.36 o
 -15   1   6       49.93       37.20     15.02 o
 -14   1   6      142.78      111.61     17.40 o
 -13   1   6       17.04        9.83     14.11 o
 -12   1   6       98.80       99.99      8.73 o
 -11   1   6       32.96       34.02      7.45 o
 -10   1   6      100.91       87.39      8.98 o
  -9   1   6     1441.17     1452.63     19.93 o
  -8   1   6     2144.50     2101.16     20.17 o
  -7   1   6      576.07      574.82     11.92 o
  -6   1   6      395.80      428.60     14.46 o
  -5   1   6      517.47      520.26     10.70 o
  -4   1   6       74.60       67.95      2.59 o
  -3   1   6      232.75      271.13      6.97 o
  -2   1   6        0.09        3.14      4.12 o
  -1   1   6     3798.49     3837.84     38.18 o
   0   1   6       23.97       25.64      2.22 o
   1   1   6     2347.85     2200.82     20.26 o
   2   1   6        1.13       -0.49      2.79 o
   3   1   6       68.47       68.00      3.13 o
   4   1   6     1515.21     1391.32     22.46 o
   5   1   6      163.47      163.35     11.22 o
   6   1   6      130.76      138.63     11.05 o
   7   1   6      447.48      450.85     25.37 o
   8   1   6       25.80       28.16     18.05 o
   9   1   6       39.29       28.70     15.99 o
  10   1   6       58.70       72.53     20.86 o
  11   1   6       52.63       69.96     20.02 o
 -17   2   6       20.97        9.62     23.77 o
 -16   2   6       34.34       27.05     15.14 o
 -15   2   6        2.44       -2.65     15.97 o
 -14   2   6       64.32       94.17     16.37 o
 -13   2   6      169.84      150.05     16.36 o
 -12   2   6       50.98       48.72      8.34 o
 -11   2   6      119.78      128.56      9.23 o
 -10   2   6      233.31      228.41     11.07 o
  -9   2   6      918.26      876.74     20.88 o
  -8   2   6       52.75       51.42     10.13 o
  -7   2   6     1049.89     1068.34     24.02 o
  -6   2   6      898.16      816.29     14.75 o
  -5   2   6        9.81        8.05      3.11 o
  -4   2   6      679.60      710.62      8.35 o
  -3   2   6       71.86       95.34      2.69 o
  -2   2   6      197.19      166.65      5.43 o
  -1   2   6      817.38      927.06      6.69 o
   0   2   6     2279.33     2087.34     12.25 o
   1   2   6     2457.93     2609.94     18.86 o
   2   2   6      499.30      574.69     14.09 o
   3   2   6      317.57      343.48      7.56 o
   4   2   6      467.30      481.82      8.73 o
   5   2   6      142.83      163.41      6.38 o
   6   2   6      290.06      257.65     12.59 o
   7   2   6       16.07       17.96      9.32 o
   8   2   6        0.80        8.68     16.56 o
   9   2   6      256.34      280.47     22.35 o
  10   2   6        0.15        0.85     18.55 o
  11   2   6       51.33       33.22     20.72 o
 -16   3   6        0.00        7.71     16.53 o
 -15   3   6      133.27      126.22     20.74 o
 -14   3   6      152.18      140.96     18.55 o
 -13   3   6       10.39        5.41     13.48 o
 -12   3   6      123.83      104.03      9.20 o
 -11   3   6      540.18      465.60     19.74 o
 -10   3   6       37.05       25.44     10.00 o
  -9   3   6        2.44       -0.57      9.65 o
  -8   3   6       45.15       48.29     10.25 o
  -7   3   6     1435.50     1477.18     14.91 o
  -6   3   6      649.58      671.14      8.55 o
  -5   3   6       33.33       32.84      3.16 o
  -4   3   6        6.26        2.18      2.64 o
  -3   3   6      258.08      233.34      6.60 o
  -2   3   6     9639.15     9512.98     52.23 o
  -1   3   6     4150.60     4306.14     27.07 o
   0   3   6      755.79      759.32      9.27 o
   1   3   6      110.44      113.31      5.28 o
   2   3   6      802.03      718.85     12.00 o
   3   3   6     1454.91     1367.50     21.02 o
   4   3   6      529.72      501.56     15.08 o
   5   3   6      143.21      162.35     10.83 o
   6   3   6      224.13      238.41     12.32 o
   7   3   6      721.46      684.02     19.41 o
   8   3   6      211.83      240.15     21.86 o
   9   3   6       89.73       59.04     19.08 o
  10   3   6       56.65       54.78     18.65 o
  11   3   6       19.17       23.83     20.10 o
 -16   4   6        6.47        4.31     15.20 o
 -15   4   6        5.63       23.98     16.67 o
 -14   4   6       73.14       92.67     17.15 o
 -13   4   6       57.36       50.26     14.63 o
 -12   4   6       79.58       64.92      9.48 o
 -11   4   6       69.52       62.83     10.90 o
 -10   4   6      639.96      633.99     19.14 o
  -9   4   6      436.78      410.81     16.02 o
  -8   4   6      116.41       91.00      9.04 o
  -7   4   6      730.38      744.49     14.74 o
  -6   4   6      274.59      340.54     10.41 o
  -5   4   6      347.04      320.73      8.78 o
  -4   4   6      194.85      240.56      6.18 o
  -3   4   6     2062.11     1959.77     11.80 o
  -2   4   6       11.22       14.19      2.79 o
  -1   4   6     2939.62     3004.63     14.69 o
   0   4   6      222.79      197.70      5.19 o
   1   4   6       11.73        5.57      2.89 o
   2   4   6       32.09       36.18      6.77 o
   3   4   6       31.45       42.35      5.53 o
   4   4   6      312.41      325.13      8.55 o
   5   4   6       21.47       25.10      8.14 o
   6   4   6      159.94      198.05     12.06 o
   7   4   6        1.64        1.17      9.74 o
   8   4   6        2.31        6.01     15.56 o
   9   4   6       33.19       34.72     15.94 o
  10   4   6        7.58        1.16     17.48 o
  11   4   6       19.49       23.79     18.07 o
 -16   5   6       53.86       43.24     16.10 o
 -15   5   6       44.09       40.50     17.13 o
 -14   5   6        6.41        2.75     16.69 o
 -13   5   6        0.44       11.61     15.90 o
 -12   5   6      457.53      431.98     16.82 o
 -11   5   6        0.01       -1.71      8.97 o
 -10   5   6      134.35      155.79     11.26 o
  -9   5   6      141.28      170.60     11.52 o
  -8   5   6      415.27      367.69     12.76 o
  -7   5   6     2910.63     2899.17     35.11 o
  -6   5   6      103.50      119.17      8.80 o
  -5   5   6     1059.91     1067.19     16.02 o
  -4   5   6      875.53      831.52     13.17 o
  -3   5   6      415.97      353.98      5.77 o
  -2   5   6       14.75       16.17      3.05 o
  -1   5   6      936.37     1012.90      9.09 o
   0   5   6      178.67      165.69      6.02 o
   1   5   6       48.36       46.73      4.49 o
   2   5   6     3030.99     2916.82     19.34 o
   3   5   6       71.34       51.37      9.59 o
   4   5   6      476.96      454.56     15.46 o
   5   5   6     1059.61     1212.72     20.37 o
   6   5   6       16.12       26.31      8.90 o
   7   5   6       57.96       55.49      9.19 o
   8   5   6      289.93      280.60     16.44 o
   9   5   6       45.64       61.79     13.31 o
  10   5   6       24.80       34.32     19.41 o
  11   5   6       61.66       63.60     30.52 o
 -16   6   6       34.58       40.89     18.08 o
 -15   6   6      173.34      171.44     16.54 o
 -14   6   6       54.84       55.66     14.66 o
 -13   6   6        1.98        5.53     16.50 o
 -12   6   6      146.39      160.09     12.27 o
 -11   6   6       16.52        9.19      9.43 o
 -10   6   6        0.25        0.79      9.23 o
  -9   6   6      503.71      506.95     15.51 o
  -8   6   6       32.17       37.55     10.24 o
  -7   6   6       17.31        7.35      8.32 o
  -6   6   6       17.89       12.63      7.83 o
  -5   6   6      201.57      207.65     10.13 o
  -4   6   6       85.87       85.59      9.09 o
  -3   6   6     2141.67     2076.76     14.80 o
  -2   6   6      184.62      187.57      7.10 o
  -1   6   6      346.79      345.10     10.08 o
   0   6   6       11.70       17.33      5.09 o
   1   6   6      287.12      280.07      8.38 o
   2   6   6       79.78       86.61     10.13 o
   3   6   6     1406.06     1358.54     23.87 o
   4   6   6      152.65      142.12     12.26 o
   5   6   6       97.52       88.87     11.35 o
   6   6   6      359.72      365.93     15.57 o
   7   6   6        1.71       -1.44      8.36 o
   8   6   6        0.80        3.46     14.92 o
   9   6   6      234.67      250.68     21.44 o
  10   6   6        6.94       11.59     13.67 o
  11   6   6        9.81        4.14     17.71 o
 -15   7   6       45.44       45.57     15.10 o
 -14   7   6       23.26       31.94     17.74 o
 -13   7   6        4.32       -6.51     16.40 o
 -12   7   6       17.58       -2.87     10.26 o
 -11   7   6      224.74      202.68     14.21 o
 -10   7   6      103.19      101.46     10.92 o
  -9   7   6       85.77      118.25     11.23 o
  -8   7   6      414.95      421.45     18.57 o
  -7   7   6      449.99      410.43     17.11 o
  -6   7   6       24.00       24.01     11.85 o
  -5   7   6        4.94       -4.97      9.29 o
  -4   7   6      289.92      276.17     11.48 o
  -3   7   6      559.82      566.67     10.60 o
  -2   7   6      337.16      335.45      9.53 o
  -1   7   6      103.70       71.40     12.81 o
   0   7   6     1760.40     1684.11     33.49 o
   1   7   6      317.46      298.00     21.88 o
   2   7   6      859.82      844.67     42.01 o
   3   7   6       77.98       48.79     11.31 o
   4   7   6      211.98      166.23     12.97 o
   5   7   6       26.14       28.63     11.20 o
   6   7   6       10.11        2.75     10.24 o
   7   7   6      185.00      174.86     23.00 o
   8   7   6       25.05       54.19     19.11 o
   9   7   6        0.03        0.02     22.67 o
  10   7   6       17.06       32.63     20.79 o
  11   7   6        0.34      -12.90     26.09 o
 -15   8   6       22.26       19.76     24.48 o
 -14   8   6        3.97      -10.22     16.53 o
 -13   8   6       69.45       58.55     17.55 o
 -12   8   6      185.11      221.13     14.41 o
 -11   8   6      651.91      693.46     22.81 o
 -10   8   6      356.84      378.72     20.85 o
  -9   8   6        7.56       19.26     13.90 o
  -8   8   6       18.53       19.80     12.65 o
  -7   8   6       15.22        9.15     11.71 o
  -6   8   6        0.07       -1.72     10.12 o
  -5   8   6       48.85       40.62     13.92 o
  -4   8   6        3.66        6.31      6.87 o
  -3   8   6      366.70      331.46      9.08 o
  -2   8   6        2.71       -0.61      8.95 o
  -1   8   6      268.79      290.02     13.25 o
   0   8   6       96.66      107.41     14.88 o
   1   8   6       38.62       18.35     12.84 o
   2   8   6       36.22       58.62     14.46 o
   3   8   6       24.88       30.00     10.51 o
   4   8   6       58.55       71.09     12.17 o
   5   8   6        2.11        8.63     10.64 o
   6   8   6       20.65       22.79     10.56 o
   7   8   6       11.67        0.08     17.21 o
   8   8   6       63.47       57.63     19.81 o
   9   8   6      151.18      215.38     27.96 o
  10   8   6       70.08       35.30     23.90 o
 -14   9   6        7.15        3.33     20.66 o
 -13   9   6        6.20        5.30     18.18 o
 -12   9   6       19.19       17.96     12.39 o
 -11   9   6        0.66        8.66     10.66 o
 -10   9   6       87.16       86.45     16.57 o
  -9   9   6      250.05      299.02     19.51 o
  -8   9   6        3.59       11.72     13.16 o
  -7   9   6      467.69      515.73     28.88 o
  -6   9   6       49.45       31.04     16.73 o
  -5   9   6        5.14        9.37     14.30 o
  -4   9   6     1390.95     1436.80     36.52 o
  -3   9   6      131.60      108.07     12.75 o
  -2   9   6     1343.22     1237.43     24.06 o
  -1   9   6       21.51       15.82     11.28 o
   0   9   6        5.08       29.23     15.18 o
   1   9   6      131.64      151.80     17.94 o
   2   9   6       51.55       50.91     16.29 o
   3   9   6       27.87        3.76     17.07 o
   4   9   6        4.28       25.10     12.60 o
   5   9   6      647.04      605.57     20.32 o
   6   9   6       31.88       30.83     11.14 o
   7   9   6        3.62       -1.96     18.03 o
   8   9   6       35.32       49.13     21.34 o
   9   9   6       15.73        0.67     23.89 o
  10   9   6       34.85       37.24     27.07 o
 -14  10   6        0.10       13.17     30.81 o
 -13  10   6      133.51      160.13     24.19 o
 -12  10   6       19.14        8.18     12.30 o
 -11  10   6      154.63      210.05     19.88 o
 -10  10   6        1.29       -0.80     15.37 o
  -9  10   6        9.80        2.42     18.67 o
  -8  10   6       11.92        6.77     19.86 o
  -7  10   6       33.45       51.93     19.91 o
  -6  10   6     1383.51     1474.04     42.90 o
  -5  10   6       80.99       75.99     19.43 o
  -4  10   6      218.17      183.63     22.59 o
  -3  10   6     1015.46     1039.31     24.46 o
  -2  10   6      987.19     1027.67     27.46 o
  -1  10   6      140.10      131.07     14.94 o
   0  10   6        7.45       -7.86     16.51 o
   1  10   6      245.49      207.96     21.64 o
   2  10   6      202.89      169.63     21.68 o
   3  10   6       26.11       41.13     17.42 o
   4  10   6       90.71       56.67     12.35 o
   5  10   6      205.67      186.77     14.34 o
   6  10   6       67.21       56.83     20.28 o
   7  10   6        7.84      -10.76     22.13 o
   8  10   6        8.89       12.25     20.81 o
   9  10   6       32.66       68.33     28.13 o
 -13  11   6       73.57       80.18     32.45 o
 -12  11   6       54.56       24.21     23.52 o
 -11  11   6        0.46      -14.70     24.42 o
 -10  11   6        0.18      -12.34     26.05 o
  -9  11   6       65.01       66.09     25.15 o
  -8  11   6      396.36      361.63     28.23 o
  -7  11   6        2.77        9.16     17.99 o
  -6  11   6       58.70       52.25     21.20 o
  -5  11   6        0.86       -5.85     18.76 o
  -4  11   6      185.70      193.80     23.21 o
  -3  11   6       39.55       42.92     12.55 o
  -2  11   6       22.39       65.91     13.36 o
  -1  11   6       28.54       50.01     12.78 o
   0  11   6      184.99      196.56     21.81 o
   1  11   6        4.93        0.84     16.32 o
   2  11   6      119.81       71.11     20.01 o
   3  11   6       25.79       16.40     19.18 o
   4  11   6       68.31      112.23     23.14 o
   5  11   6      213.89      159.16     36.37 o
   6  11   6      163.14      152.58     25.92 o
   7  11   6       49.40       46.32     24.28 o
   8  11   6        0.24      -17.78     26.01 o
 -12  12   6        0.16       -9.34     32.61 o
 -11  12   6       20.33       15.80     29.98 o
 -10  12   6      304.46      360.50     33.15 o
  -9  12   6       41.61       31.07     22.72 o
  -8  12   6      154.51      197.80     28.40 o
  -7  12   6        4.29        5.90     19.05 o
  -6  12   6       55.56       65.96     20.31 o
  -5  12   6       47.41       42.06     21.22 o
  -4  12   6        0.57      -12.87     20.53 o
  -3  12   6      564.99      643.70     23.29 o
  -2  12   6      121.18      113.37     15.86 o
  -1  12   6      388.74      425.41     20.16 o
   0  12   6      110.72      107.02     21.08 o
   1  12   6        2.88       -2.31     19.28 o
   2  12   6       22.54       32.61     18.34 o
   3  12   6       25.56        9.35     19.39 o
   4  12   6       33.87       27.69     20.81 o
   5  12   6       29.44       21.91     22.83 o
   6  12   6       21.76       20.73     13.33 o
   7  12   6       18.86       27.34     23.47 o
   8  12   6        2.85      -12.12     22.70 o
 -11  13   6      186.19      209.32     32.02 o
 -10  13   6       73.03       54.01     31.23 o
  -9  13   6       39.84       60.58     26.53 o
  -8  13   6      168.56      186.14     30.53 o
  -7  13   6      161.15      139.80     27.74 o
  -6  13   6        0.62        0.55     23.62 o
  -5  13   6       28.56       28.51     20.59 o
  -4  13   6       14.87        9.78     20.19 o
  -3  13   6      127.74      136.11     16.12 o
  -2  13   6       32.57       20.72     13.43 o
  -1  13   6      199.13      168.29     16.81 o
   0  13   6        7.67       -3.65     19.03 o
   1  13   6        1.17       -4.17     20.42 o
   2  13   6        0.55       -4.71     21.52 o
   3  13   6       34.63       29.41     20.18 o
   4  13   6       56.33      110.62     24.82 o
   5  13   6       23.66       29.00     21.96 o
   6  13   6       28.22       31.53     25.87 o
 -10  14   6       13.68        9.36     31.73 o
  -9  14   6      359.50      414.99     37.45 o
  -8  14   6       81.87       72.02     26.69 o
  -7  14   6       31.86       11.50     27.79 o
  -6  14   6        2.54       12.69     20.29 o
  -5  14   6       33.91       57.85     21.23 o
  -4  14   6       28.10       35.69     20.83 o
  -3  14   6        0.58      -16.19     16.19 o
  -2  14   6      167.57      114.64     16.21 o
  -1  14   6       48.34       70.01     22.61 o
   0  14   6      199.18      229.00     27.87 o
   1  14   6       15.40       20.03     21.77 o
   2  14   6        0.66       -6.19     20.13 o
   3  14   6       56.15       75.09     25.46 o
   4  14   6        0.12        1.17     24.92 o
   5  14   6       22.27       30.98     24.28 o
  -8  15   6       81.39      110.68     30.28 o
  -7  15   6        2.11       -0.54     22.14 o
  -6  15   6      129.46      158.54     30.84 o
  -5  15   6        8.79       21.82     21.27 o
  -4  15   6       28.99       22.86     20.66 o
  -3  15   6       13.34        6.43     19.88 o
  -2  15   6        0.93        3.14     17.24 o
  -1  15   6      204.50      183.98     29.47 o
   0  15   6        1.81       -8.54     24.84 o
   1  15   6      200.17      178.03     26.33 o
   2  15   6       38.65       54.74     26.79 o
   3  15   6      125.87      132.41     29.72 o
   4  15   6       43.22       76.76     29.33 o
  -6  16   6       15.04       22.48     28.29 o
  -5  16   6       14.84       12.04     24.65 o
  -4  16   6       32.23       41.28     25.43 o
  -3  16   6       16.04       16.38     27.08 o
  -2  16   6        0.03        2.07     18.32 o
  -1  16   6        2.02      -12.76     22.98 o
   0  16   6       24.84       55.38     28.59 o
   1  16   6        1.04       -6.39     21.51 o
 -16   1   7        6.18      -12.12     17.26 o
 -15   1   7       26.45       17.62     16.08 o
 -14   1   7       49.48       36.38     15.96 o
 -13   1   7        5.21        9.91     15.55 o
 -12   1   7       33.29       36.63      8.41 o
 -11   1   7       16.78        1.34      8.73 o
 -10   1   7     2233.32     2157.95     29.89 o
  -9   1   7      178.77      175.92      9.32 o
  -8   1   7       64.30       87.13      8.12 o
  -7   1   7      851.13      844.03     14.20 o
  -6   1   7      998.44     1004.87     13.15 o
  -5   1   7     2071.28     2088.96     11.01 o
  -4   1   7     1460.05     1445.03     15.18 o
  -3   1   7       82.66       68.48      6.70 o
  -2   1   7     1230.70     1304.91     16.66 o
  -1   1   7      243.92      250.90      7.57 o
   0   1   7      319.77      348.40      5.49 o
   1   1   7        3.82        3.59      6.43 o
   2   1   7      294.24      269.27      5.41 o
   3   1   7     2206.38     2126.67     25.01 o
   4   1   7       48.19       40.47      9.65 o
   5   1   7      404.84      362.70     15.02 o
   6   1   7      198.90      243.14     13.76 o
   7   1   7        1.38       -8.06     16.80 o
   8   1   7      342.66      323.98     24.34 o
   9   1   7      126.98      117.39     22.26 o
  10   1   7       83.28      112.56     21.50 o
 -16   2   7      157.17      174.35     39.54 o
 -15   2   7      236.32      231.61     19.96 o
 -14   2   7      110.16      103.88     17.47 o
 -13   2   7      424.16      371.95     20.43 o
 -12   2   7      107.33      126.01     10.73 o
 -11   2   7      335.18      308.43     16.42 o
 -10   2   7     1929.79     1808.00     25.56 o
  -9   2   7      168.91      186.96     18.15 o
  -8   2   7      233.45      252.26     16.06 o
  -7   2   7       90.64      109.78      6.44 o
  -6   2   7      452.32      424.21      7.62 o
  -5   2   7      364.08      366.42      7.65 o
  -4   2   7      821.97      766.56     15.73 o
  -3   2   7      186.09      209.16      7.20 o
  -2   2   7      123.14      117.26      6.95 o
  -1   2   7     3530.04     3304.06     26.14 o
   0   2   7      441.99      338.85      7.71 o
   1   2   7        2.78        1.28      3.65 o
   2   2   7      298.14      319.86      9.43 o
   3   2   7       43.77       37.82      4.28 o
   4   2   7      503.87      464.42     15.07 o
   5   2   7        1.42       -4.40      9.46 o
   6   2   7       23.92       26.04     10.58 o
   7   2   7      216.67      229.94     22.46 o
   8   2   7       38.22       46.70     18.40 o
   9   2   7       45.85       49.46     19.58 o
  10   2   7       48.74       66.21     22.88 o
 -16   3   7       97.87      137.66     23.02 o
 -15   3   7       69.09       75.04     18.25 o
 -14   3   7        4.01       -0.51     16.37 o
 -13   3   7        1.23       -6.59     13.51 o
 -12   3   7       62.57       54.56      9.51 o
 -11   3   7       44.12       60.47      9.52 o
 -10   3   7        0.09       -4.41     10.99 o
  -9   3   7      474.00      448.09     17.40 o
  -8   3   7      155.79      154.43      6.37 o
  -7   3   7      863.42      861.47     16.35 o
  -6   3   7     1372.94     1389.41     11.27 o
  -5   3   7     1611.73     1585.98     11.30 o
  -4   3   7       35.39       29.54      3.47 o
  -3   3   7       51.64       45.85      3.16 o
  -2   3   7     3220.20     3155.60     37.10 o
  -1   3   7      718.54      676.22      9.19 o
   0   3   7      389.05      330.40      8.79 o
   1   3   7      183.34      197.88      6.32 o
   2   3   7      593.01      581.75     11.97 o
   3   3   7       31.84       30.47      5.66 o
   4   3   7      370.44      356.13     14.58 o
   5   3   7      130.85      127.59     11.78 o
   6   3   7      192.36      164.93     15.33 o
   7   3   7      495.80      573.53     27.15 o
   8   3   7      236.35      258.93     22.54 o
   9   3   7        1.53        4.42     17.60 o
  10   3   7      116.22      109.82     20.93 o
 -16   4   7       54.80       63.74     17.22 o
 -15   4   7       44.58       48.37     18.67 o
 -14   4   7        8.33       17.45     17.51 o
 -13   4   7       12.61       14.89     15.92 o
 -12   4   7       33.19       32.62      9.97 o
 -11   4   7      128.86      155.78     12.85 o
 -10   4   7      412.12      402.70     14.02 o
  -9   4   7       61.93       53.49     10.07 o
  -8   4   7      667.50      706.35     15.95 o
  -7   4   7      388.59      405.20     17.02 o
  -6   4   7     1676.45     1715.23     17.49 o
  -5   4   7     1297.70     1354.59     19.58 o
  -4   4   7       96.74       99.42      5.02 o
  -3   4   7      168.52      177.91      4.85 o
  -2   4   7     1593.64     1652.46     13.80 o
  -1   4   7      123.24      115.93      4.10 o
   0   4   7      474.01      432.56     17.53 o
   1   4   7        0.58       -2.30      6.28 o
   2   4   7      718.31      679.45     14.39 o
   3   4   7      155.51      166.67     10.43 o
   4   4   7      108.24      128.45      9.76 o
   5   4   7      107.08       90.22      9.42 o
   6   4   7      382.40      389.87     15.17 o
   7   4   7       96.98      115.12     18.65 o
   8   4   7       43.04       47.50     19.01 o
   9   4   7        4.37       -5.84     17.88 o
  10   4   7        6.01       -5.94     18.57 o
 -16   5   7       33.12       21.60     24.17 o
 -15   5   7        0.96        9.96     18.34 o
 -14   5   7       33.01       35.02     17.97 o
 -13   5   7      208.36      206.33     16.27 o
 -12   5   7      143.10      173.79     11.95 o
 -11   5   7       71.88       86.89     10.49 o
 -10   5   7      213.88      199.33     12.15 o
  -9   5   7      299.44      300.76     13.06 o
  -8   5   7     2152.62     2156.26     38.55 o
  -7   5   7      879.39      883.94     22.47 o
  -6   5   7        0.06       -1.77      7.57 o
  -5   5   7       23.48       23.62      6.82 o
  -4   5   7     1015.23     1025.41     15.00 o
  -3   5   7      215.35      207.84      4.87 o
  -2   5   7        0.07       -0.27      3.14 o
  -1   5   7      825.07      777.65     13.51 o
   0   5   7       91.57       95.16      5.70 o
   1   5   7     1301.72     1202.91     17.82 o
   2   5   7      700.11      662.67     14.89 o
   3   5   7      381.73      320.89     12.30 o
   4   5   7      848.44      862.40     18.02 o
   5   5   7       47.25       34.14      9.14 o
   6   5   7        8.08        7.61      8.39 o
   7   5   7       38.74       43.69     12.79 o
   8   5   7       96.12       90.96     17.48 o
   9   5   7        0.33       -3.84     13.32 o
  10   5   7       10.01        7.51     17.56 o
  11   5   7        2.09       -2.78     21.39 o
 -16   6   7       31.34       10.12     27.04 o
 -15   6   7        9.48       12.68     13.82 o
 -14   6   7       21.83       13.57     14.15 o
 -13   6   7      107.22       91.46     17.36 o
 -12   6   7        0.58        2.05     10.12 o
 -11   6   7      134.93      136.69     11.80 o
 -10   6   7      141.48      145.69     11.70 o
  -9   6   7      421.92      373.56     13.82 o
  -8   6   7      597.45      633.37     16.34 o
  -7   6   7     3122.26     3114.31     39.38 o
  -6   6   7      103.55      117.03      9.54 o
  -5   6   7     1033.79     1008.06     25.00 o
  -4   6   7      422.30      356.04     10.84 o
  -3   6   7      989.36      942.68     12.92 o
  -2   6   7      216.05      225.83      8.60 o
  -1   6   7     1300.72     1257.45     17.32 o
   0   6   7     2966.40     2824.71     51.40 o
   1   6   7        4.95        8.88      7.92 o
   2   6   7      999.69      926.82     17.68 o
   3   6   7        5.87       -5.49      9.00 o
   4   6   7      249.93      246.54     12.26 o
   5   6   7        2.56        0.08      8.93 o
   6   6   7       52.24       52.10      9.42 o
   7   6   7       65.85       49.78     14.62 o
   8   6   7       68.07      104.39     17.32 o
   9   6   7       23.26       20.00     14.05 o
  10   6   7        0.75        0.47     16.06 o
 -16   7   7        0.74       -9.10     30.67 o
 -15   7   7      349.36      360.35     62.89 o
 -14   7   7      153.25      170.56     19.70 o
 -13   7   7        0.31       -2.56     17.77 o
 -12   7   7        0.19       -5.98     10.81 o
 -11   7   7       48.25       30.97     10.64 o
 -10   7   7      133.21      139.45     11.64 o
  -9   7   7      201.43      218.43     17.79 o
  -8   7   7       47.44       32.21      9.28 o
  -7   7   7        6.21       13.70      8.54 o
  -6   7   7       11.82       -2.35      7.39 o
  -5   7   7       49.91       54.82      8.08 o
  -4   7   7      291.04      253.03      6.93 o
  -3   7   7      456.14      471.04     13.93 o
  -2   7   7      285.38      285.39      8.47 o
  -1   7   7        5.36       15.18      7.42 o
   0   7   7      444.21      415.07     17.34 o
   1   7   7      892.69      840.21     23.44 o
   2   7   7        0.98       -5.08      8.68 o
   3   7   7      313.01      259.30     15.07 o
   4   7   7      152.77      170.50     13.51 o
   5   7   7      145.31      175.90     13.61 o
   6   7   7        3.19        2.97      9.70 o
   7   7   7      208.01      171.08     18.23 o
   8   7   7       12.76       19.79     15.54 o
   9   7   7       25.92       46.87     17.88 o
  10   7   7       49.93       37.80     22.45 o
 -15   8   7        4.49        1.67     25.24 o
 -14   8   7       76.44      101.96     19.41 o
 -13   8   7      152.13      196.49     22.48 o
 -12   8   7       58.73       46.95     12.50 o
 -11   8   7       79.68       89.93     12.14 o
 -10   8   7       11.85       20.82     11.13 o
  -9   8   7      135.57      140.78     12.58 o
  -8   8   7      485.02      478.40     16.29 o
  -7   8   7      504.53      484.90     20.91 o
  -6   8   7       41.67       51.10      9.73 o
  -5   8   7      221.27      243.01     17.57 o
  -4   8   7      234.41      197.45     16.69 o
  -3   8   7        4.13        0.89      5.80 o
  -2   8   7      474.42      516.44     14.85 o
  -1   8   7       10.75       20.78      7.94 o
   0   8   7       56.37       81.09      9.45 o
   1   8   7     1030.22     1046.44     41.89 o
   2   8   7      254.44      216.36     14.50 o
   3   8   7       72.67       67.58     12.86 o
   4   8   7      233.80      268.99     17.02 o
   5   8   7      190.78      157.78     13.25 o
   6   8   7       12.68       16.62     10.66 o
   7   8   7       50.50       57.91     20.95 o
   8   8   7       26.42       27.62     20.28 o
   9   8   7        2.55        4.19     23.05 o
  10   8   7       56.49       62.52     23.86 o
 -15   9   7      123.96      184.88     35.06 o
 -14   9   7      130.61      187.44     32.88 o
 -13   9   7       30.20       40.01     24.20 o
 -12   9   7        9.91        5.80     12.62 o
 -11   9   7      390.28      368.97     24.76 o
 -10   9   7       78.20       69.58     11.82 o
  -9   9   7       48.70       39.57     10.51 o
  -8   9   7       58.90       76.29     15.38 o
  -7   9   7        4.20       27.78     17.98 o
  -6   9   7     1615.42     1814.81     43.43 o
  -5   9   7      598.88      517.45     26.48 o
  -4   9   7      489.15      533.26     25.14 o
  -3   9   7       11.32        6.59     11.06 o
  -2   9   7     1181.40     1171.57     23.69 o
  -1   9   7     1642.32     1499.44     37.18 o
   0   9   7      257.91      212.95     15.47 o
   1   9   7      343.48      352.61     32.57 o
   2   9   7        4.05        6.64     12.44 o
   3   9   7      813.66      777.16     40.41 o
   4   9   7       15.42       23.69     11.27 o
   5   9   7       49.90       58.54     12.17 o
   6   9   7       43.92       24.54     11.75 o
   7   9   7      155.32      195.61     26.78 o
   8   9   7      133.16      168.93     25.97 o
   9   9   7       72.99       95.11     28.51 o
 -14  10   7        5.27       49.27     32.59 o
 -13  10   7        0.15        3.91     18.55 o
 -12  10   7       11.62      -11.37     12.37 o
 -11  10   7        3.24        2.91     12.38 o
 -10  10   7       32.93       23.76     11.68 o
  -9  10   7      360.98      377.33     29.68 o
  -8  10   7       47.89       52.51     21.26 o
  -7  10   7      447.00      570.46     30.53 o
  -6  10   7       19.23       30.44     18.37 o
  -5  10   7        4.68       16.48     17.60 o
  -4  10   7        8.80       20.94     17.64 o
  -3  10   7       55.12       62.53     12.48 o
  -2  10   7        3.58       11.87     11.78 o
  -1  10   7        0.92       -5.16     16.40 o
   0  10   7        6.52       15.49     15.40 o
   1  10   7       96.61       73.67     19.12 o
   2  10   7      102.47      124.53     14.81 o
   3  10   7       16.18       23.83     12.69 o
   4  10   7       99.30      112.17     13.68 o
   5  10   7      101.16       77.06     13.20 o
   6  10   7      169.90      209.33     26.09 o
   7  10   7       34.41       32.24     23.10 o
   8  10   7        7.24       40.59     26.25 o
 -13  11   7       17.60       19.37     30.54 o
 -12  11   7        1.29       -3.42     16.26 o
 -11  11   7        0.31       -7.28     13.94 o
 -10  11   7       61.59       57.55     24.63 o
  -9  11   7        6.09        4.16     20.29 o
  -8  11   7      146.96      162.55     24.83 o
  -7  11   7       89.47       56.20     19.22 o
  -6  11   7       57.12       33.23     19.78 o
  -5  11   7       37.92       39.76     18.85 o
  -4  11   7        1.64       -2.50     16.26 o
  -3  11   7      114.27       94.30     13.55 o
  -2  11   7        5.70       14.12     12.39 o
  -1  11   7      125.00       73.22     17.77 o
   0  11   7       42.72       30.23     16.39 o
   1  11   7       23.94       24.99     16.88 o
   2  11   7      145.80      120.36     21.25 o
   3  11   7        0.10       14.82     11.97 o
   4  11   7        2.02       -1.92     11.79 o
   5  11   7        0.99        2.67     12.48 o
   6  11   7        3.93       -1.81     20.26 o
   7  11   7        8.09       25.44     21.48 o
   8  11   7       24.76       13.55     23.73 o
 -12  12   7      160.56      149.18     18.68 o
 -11  12   7        4.36       16.44     29.09 o
 -10  12   7      323.76      337.45     31.80 o
  -9  12   7        0.10       -1.36     22.42 o
  -8  12   7        6.15       -2.81     22.66 o
  -7  12   7      155.11      148.57     25.51 o
  -6  12   7      131.86      105.66     21.03 o
  -5  12   7       22.81       15.66     20.32 o
  -4  12   7      304.12      291.96     26.40 o
  -3  12   7      226.22      223.01     16.93 o
  -2  12   7      397.91      405.58     19.62 o
  -1  12   7      184.20      152.21     22.74 o
   0  12   7       45.33       49.92     19.29 o
   1  12   7      101.76      101.65     21.33 o
   2  12   7       55.68       69.18     19.27 o
   3  12   7       22.57        6.71     13.89 o
   4  12   7       41.05       49.02     14.15 o
   5  12   7       98.33       89.81     15.16 o
   6  12   7       44.13       89.44     27.43 o
   7  12   7       22.19       38.10     26.86 o
 -12  13   7        1.90      -14.28     21.23 o
 -11  13   7       30.45       13.39     29.60 o
 -10  13   7      271.61      332.85     35.08 o
  -9  13   7       55.63       95.90     27.77 o
  -8  13   7       61.77       69.13     27.68 o
  -7  13   7       58.45       76.36     23.71 o
  -6  13   7        0.17        6.36     21.23 o
  -5  13   7       36.14       29.13     22.43 o
  -4  13   7      177.01      179.00     24.57 o
  -3  13   7       77.62       87.00     15.39 o
  -2  13   7       40.27       22.87     14.06 o
  -1  13   7        0.60        8.35     18.99 o
   0  13   7      380.30      431.80     31.01 o
   1  13   7       39.39       29.26     22.71 o
   2  13   7      129.23      149.13     25.21 o
   3  13   7       22.05        9.76     19.52 o
   4  13   7       12.66       10.23     13.95 o
   5  13   7       12.16       30.72     14.14 o
   6  13   7       10.10       29.26     26.36 o
 -10  14   7        0.65      -11.71     26.82 o
  -9  14   7       17.77       17.84     23.38 o
  -8  14   7        0.08        5.35     25.59 o
  -7  14   7        1.35       -0.08     23.95 o
  -6  14   7      119.50      122.65     26.94 o
  -5  14   7        0.08       11.48     23.00 o
  -4  14   7       13.35       -6.81     21.05 o
  -3  14   7        1.74       14.41     21.75 o
  -2  14   7       15.04       20.28     14.79 o
  -1  14   7        7.66       12.29     23.24 o
   0  14   7       33.96        5.13     23.77 o
   1  14   7       73.91       88.32     25.02 o
   2  14   7        3.38      -17.43     20.58 o
   3  14   7       30.02       57.05     24.54 o
   4  14   7       22.68       23.93     15.61 o
  -8  15   7       38.35       55.61     27.45 o
  -7  15   7        5.17        8.55     23.63 o
  -6  15   7       15.00       43.88     27.54 o
  -5  15   7       26.41       21.39     25.01 o
  -4  15   7        6.57       23.04     24.42 o
  -3  15   7       13.34        2.60     24.32 o
  -2  15   7       12.29       12.66     21.84 o
  -1  15   7        0.02       -8.34     22.57 o
   0  15   7        0.45        3.62     24.16 o
   1  15   7        1.65        6.29     22.33 o
   2  15   7       60.04       89.06     28.32 o
   3  15   7        8.94       43.97     26.32 o
  -5  16   7        0.02       -6.74     28.08 o
  -4  16   7       65.31       60.74     24.83 o
  -3  16   7        0.12        2.08     23.20 o
  -2  16   7        3.05      -17.20     26.48 o
  -1  16   7        1.80      -14.32     23.48 o
   0  16   7       15.12        0.64     25.06 o
 -16   0   8        3.45       -2.96     21.03 o
 -15   0   8        0.72        0.12     21.43 o
 -14   0   8      121.55      128.65     25.94 o
 -13   0   8      193.52      210.37     29.46 o
 -12   0   8      182.47      158.34     13.92 o
 -11   0   8     1567.62     1578.56     73.12 o
 -10   0   8     2648.18     2678.32    108.49 o
  -9   0   8     4102.67     4059.88     44.41 o
  -8   0   8     2931.77     2918.13     37.13 o
  -7   0   8     2503.92     2427.84     34.98 o
  -6   0   8       56.98       51.37     11.69 o
  -5   0   8     3945.42     3800.18     61.11 o
  -4   0   8     1260.65     1340.70     23.79 o
  -3   0   8      289.69      343.44     12.97 o
  -2   0   8      254.91      232.54     11.31 o
  -1   0   8     2082.95     1949.43     38.46 o
   0   0   8     5445.85     5797.61     98.34 o
   1   0   8     1865.83     1679.98     36.25 o
   2   0   8      507.24      540.01     19.43 o
   3   0   8      634.37      599.26     46.71 o
   4   0   8     1208.43     1223.38     27.76 o
   5   0   8       37.53       20.22     12.48 o
   6   0   8        9.03       22.24     26.53 o
   7   0   8       46.18       18.35     21.47 o
   8   0   8       39.10        7.58     28.00 o
   9   0   8      148.99      173.64     35.66 o
 -16   1   8       16.85       -2.17     17.18 o
 -15   1   8        0.00       -7.84     17.88 o
 -14   1   8       21.11       25.91     15.80 o
 -13   1   8      554.85      608.59     18.05 o
 -12   1   8       32.75       39.77     10.54 o
 -11   1   8       25.66        7.01     10.35 o
 -10   1   8     1362.30     1358.04     22.43 o
  -9   1   8      277.65      273.64     11.82 o
  -8   1   8       44.75       35.63      8.01 o
  -7   1   8       44.97       47.72      8.05 o
  -6   1   8     1023.14     1007.09      9.03 o
  -5   1   8      974.70      904.65     27.64 o
  -4   1   8     1125.25     1129.77     18.35 o
  -3   1   8        2.88        2.99      6.23 o
  -2   1   8      577.34      564.67     12.77 o
  -1   1   8      642.18      676.88     11.55 o
   0   1   8      104.68       79.36      3.88 o
   1   1   8      439.48      397.44     10.41 o
   2   1   8     1027.83      987.60     23.56 o
   3   1   8       53.45       52.45      8.47 o
   4   1   8       28.12       26.73     11.02 o
   5   1   8      128.82      119.94     12.55 o
   6   1   8       50.13       50.81     11.29 o
   7   1   8       29.12       24.51     15.11 o
   8   1   8       71.57       68.57     18.92 o
   9   1   8        0.01        0.23     20.79 o
 -16   2   8        0.14        2.72     16.12 o
 -15   2   8       32.54       32.64     17.90 o
 -14   2   8       73.76       54.47     15.56 o
 -13   2   8       70.07       66.47     11.42 o
 -12   2   8        6.82        3.88     10.15 o
 -11   2   8       13.88       18.29      9.74 o
 -10   2   8     1181.93     1113.97     34.87 o
  -9   2   8     1360.70     1315.52     30.92 o
  -8   2   8        3.22        1.76      4.96 o
  -7   2   8      333.23      316.91     11.22 o
  -6   2   8       92.78      117.88      9.51 o
  -5   2   8      230.36      232.81      4.15 o
  -4   2   8       16.64       17.46      7.04 o
  -3   2   8        4.14        3.59      6.46 o
  -2   2   8      482.33      446.40     11.19 o
  -1   2   8       11.87        3.86      2.22 o
   0   2   8      678.03      617.27     11.75 o
   1   2   8      350.10      294.16      9.40 o
   2   2   8      111.00      110.22      7.59 o
   3   2   8        0.21       -1.09      7.25 o
   4   2   8       23.95       29.32     10.83 o
   5   2   8      249.16      277.06     14.60 o
   6   2   8      577.92      546.60     22.35 o
   7   2   8        1.57      -11.82     17.92 o
   8   2   8        4.22        0.64     19.88 o
   9   2   8       34.42       43.84     22.38 o
 -16   3   8      120.74      130.28     21.09 o
 -15   3   8      246.37      226.96     22.80 o
 -14   3   8       71.26       65.17     18.55 o
 -13   3   8        0.80       -1.94     10.50 o
 -12   3   8      169.40      144.31     12.86 o
 -11   3   8      109.16      131.30     11.57 o
 -10   3   8      742.17      730.55     25.18 o
  -9   3   8       47.84       47.79      9.05 o
  -8   3   8       52.71       44.58      5.60 o
  -7   3   8       53.04       40.15      4.72 o
  -6   3   8     3233.30     3223.49     20.06 o
  -5   3   8     1977.55     1963.89     16.64 o
  -4   3   8      158.03      158.81      4.99 o
  -3   3   8      130.03      143.08      9.88 o
  -2   3   8     1854.08     1893.45     35.86 o
  -1   3   8     2106.61     2015.28     12.01 o
   0   3   8      305.68      319.86      9.04 o
   1   3   8      105.37       97.05      7.40 o
   2   3   8        0.76       -0.78      6.90 o
   3   3   8      586.19      572.83     13.51 o
   4   3   8      374.02      362.31     12.19 o
   5   3   8       13.90       21.27      8.26 o
   6   3   8       60.43       69.60     13.06 o
   7   3   8      305.89      415.91     34.32 o
   8   3   8      316.33      369.02     25.57 o
   9   3   8       66.77       55.90     22.22 o
 -15   4   8        8.68        1.81     15.95 o
 -14   4   8      104.49      110.81     19.92 o
 -13   4   8       95.40       72.25     12.15 o
 -12   4   8       25.01       26.50      8.82 o
 -11   4   8        4.65        3.32      9.25 o
 -10   4   8      269.46      244.13     12.33 o
  -9   4   8      610.59      591.96     29.94 o
  -8   4   8      440.14      419.98     13.34 o
  -7   4   8     1323.53     1374.83     22.32 o
  -6   4   8       27.34       26.42      5.25 o
  -5   4   8       59.97       50.16      4.79 o
  -4   4   8        2.72        5.33      3.23 o
  -3   4   8       74.49       63.83      7.01 o
  -2   4   8      703.78      646.74     12.33 o
  -1   4   8      927.91      921.43     17.15 o
   0   4   8     1139.38     1136.33     18.95 o
   1   4   8      373.70      334.34     11.18 o
   2   4   8      380.27      361.87     12.16 o
   3   4   8        2.86        9.02      8.25 o
   4   4   8       81.27       52.75      9.23 o
   5   4   8        0.78        3.95      8.13 o
   6   4   8        0.62        6.72      8.55 o
   7   4   8      172.48      215.95     16.23 o
   8   4   8       86.15      126.38     21.20 o
   9   4   8       34.03       39.51     20.64 o
 -17   5   8        9.48       -2.67     25.04 o
 -16   5   8        8.17       -9.39     26.61 o
 -15   5   8        0.87       -7.11     14.70 o
 -14   5   8       49.59       49.52     15.11 o
 -13   5   8       20.53       35.10     10.14 o
 -12   5   8       28.57       24.53     11.01 o
 -11   5   8       46.60       44.10     10.17 o
 -10   5   8       70.37       68.22      9.53 o
  -9   5   8        5.34       11.16      8.81 o
  -8   5   8       42.49       44.15      9.29 o
  -7   5   8      106.20      127.22      9.90 o
  -6   5   8      585.08      531.35     17.63 o
  -5   5   8      332.98      340.70      8.11 o
  -4   5   8     1125.43     1093.92     12.84 o
  -3   5   8      256.99      249.13      9.10 o
  -2   5   8      392.88      370.75      8.37 o
  -1   5   8       52.17       36.49      6.57 o
   0   5   8      760.98      717.57     20.75 o
   1   5   8      833.97      826.94     16.00 o
   2   5   8      590.16      574.73     14.77 o
   3   5   8       97.37      110.64     10.44 o
   4   5   8      274.63      243.40     12.33 o
   5   5   8       16.56       19.45      8.65 o
   6   5   8      214.73      260.33     13.33 o
   7   5   8      103.95      122.88     14.53 o
   8   5   8        5.43        8.86     21.21 o
   9   5   8      111.20      112.49     31.34 o
 -16   6   8       57.68       46.23     26.54 o
 -15   6   8       23.34       33.28     15.21 o
 -14   6   8        9.38       15.68     14.82 o
 -13   6   8        8.15       23.27     11.05 o
 -12   6   8      267.62      317.50     15.43 o
 -11   6   8        5.58        3.66     10.33 o
 -10   6   8       21.85       24.41      9.12 o
  -9   6   8       36.40       50.09     10.04 o
  -8   6   8       76.97       57.14      9.07 o
  -7   6   8      229.28      224.80     15.22 o
  -6   6   8      349.40      357.94     12.17 o
  -5   6   8       33.97       26.09      7.25 o
  -4   6   8       66.94       79.72      7.35 o
  -3   6   8      289.27      282.46      8.21 o
  -2   6   8       94.83      100.63      7.52 o
  -1   6   8        4.89       10.81      6.92 o
   0   6   8      281.45      289.51     11.46 o
   1   6   8      116.35      119.03     10.04 o
   2   6   8      177.27      143.97     10.50 o
   3   6   8      250.05      237.07     12.38 o
   4   6   8       90.94       85.77      9.88 o
   5   6   8       98.48       71.69     10.43 o
   6   6   8      248.87      211.12     12.71 o
   7   6   8        2.46       11.47     23.33 o
   8   6   8        0.69       13.93     27.97 o
 -16   7   8       23.86       34.11     26.49 o
 -15   7   8       10.25        0.38     27.56 o
 -14   7   8        1.67       -4.38     18.20 o
 -13   7   8      156.20      166.14     17.06 o
 -12   7   8        1.32       -8.88     11.52 o
 -11   7   8       17.73       11.78     10.83 o
 -10   7   8       37.82       29.86     11.26 o
  -9   7   8       70.31       80.67     11.01 o
  -8   7   8      535.86      561.56     16.51 o
  -7   7   8       80.82       75.78     10.13 o
  -6   7   8       23.18       19.56      7.87 o
  -5   7   8      360.13      408.59     12.82 o
  -4   7   8      505.94      489.34     13.26 o
  -3   7   8        3.42        0.52      6.51 o
  -2   7   8       47.21       40.39      7.38 o
  -1   7   8       14.65       16.71      7.84 o
   0   7   8       43.38       17.36      8.33 o
   1   7   8       26.90        9.80      8.86 o
   2   7   8       40.40       34.79      9.73 o
   3   7   8      128.05      152.17     11.18 o
   4   7   8        2.23       -6.88      8.95 o
   5   7   8        0.02       -2.80      9.41 o
   6   7   8       11.87        9.83     13.42 o
   7   7   8       59.07       90.95     28.59 o
   8   7   8       54.92       55.75     24.96 o
 -15   8   8      106.13       86.61     31.40 o
 -14   8   8      144.41      153.69     32.66 o
 -13   8   8       25.25       27.96     13.10 o
 -12   8   8        0.94       -2.03     11.98 o
 -11   8   8        3.61       -3.80     12.38 o
 -10   8   8        0.39      -11.10     11.10 o
  -9   8   8       93.27       92.68     11.51 o
  -8   8   8        2.27       -1.96     10.97 o
  -7   8   8      147.55      150.75     11.89 o
  -6   8   8       13.63       24.67      9.26 o
  -5   8   8       23.65        4.40     10.05 o
  -4   8   8      288.89      301.38     14.53 o
  -3   8   8      164.17      144.00     12.61 o
  -2   8   8      361.11      352.29     14.90 o
  -1   8   8      201.65      203.57     10.93 o
   0   8   8        2.59        9.27      8.94 o
   1   8   8       44.52       47.45      9.78 o
   2   8   8       80.69      127.55     12.43 o
   3   8   8       47.43       25.45      9.48 o
   4   8   8        1.69        0.93      9.52 o
   5   8   8       79.29       61.82     10.79 o
   6   8   8        0.02       12.09     24.04 o
   7   8   8        2.60       20.11     26.66 o
 -15   9   8        8.85       36.45     28.70 o
 -14   9   8        6.42       14.67     28.44 o
 -13   9   8       97.75      120.08     15.24 o
 -12   9   8      113.76      120.04     14.26 o
 -11   9   8       85.34       69.80     13.25 o
 -10   9   8       52.27       45.64     12.06 o
  -9   9   8        1.70       -9.85     11.72 o
  -8   9   8      203.16      195.33     14.12 o
  -7   9   8      327.99      370.88     15.76 o
  -6   9   8      106.29      117.37     13.56 o
  -5   9   8        2.94        2.29     11.44 o
  -4   9   8       88.69       87.25     12.60 o
  -3   9   8        4.49       -1.47      8.37 o
  -2   9   8       46.50       37.26     12.10 o
  -1   9   8      126.77       94.20     10.11 o
   0   9   8      154.83      178.80     11.43 o
   1   9   8      540.32      519.27     16.02 o
   2   9   8        0.14        0.63      9.24 o
   3   9   8       16.09       16.81      9.89 o
   4   9   8        0.33       -6.30      9.84 o
   5   9   8        1.12        2.79     10.83 o
   6   9   8      293.06      287.85     31.67 o
   7   9   8       46.53       77.36     29.48 o
 -14  10   8       28.70       43.36     28.11 o
 -13  10   8       31.03       41.24     25.31 o
 -12  10   8        4.23       -3.27     12.72 o
 -11  10   8      139.85      109.58     14.71 o
 -10  10   8       14.46       -1.76     11.80 o
  -9  10   8       26.82       28.28     12.30 o
  -8  10   8      344.08      380.85     19.95 o
  -7  10   8       63.86       68.57     14.57 o
  -6  10   8       35.52       29.87     12.08 o
  -5  10   8        0.49        8.49     11.61 o
  -4  10   8       30.65       20.34     11.58 o
  -3  10   8       53.95       56.38      9.95 o
  -2  10   8       80.04       73.01     12.66 o
  -1  10   8       72.51       58.83     12.66 o
   0  10   8      168.29      148.89     15.36 o
   1  10   8      100.19      117.59     11.13 o
   2  10   8       16.57        7.66      9.28 o
   3  10   8        0.02      -18.15     19.21 o
   4  10   8      163.24      191.24     16.90 o
   5  10   8        0.78        9.44     14.60 o
   6  10   8        5.84       23.56     25.09 o
   7  10   8      208.62      246.88     33.34 o
 -13  11   8        8.55       24.27     29.63 o
 -12  11   8      126.09      129.66     18.83 o
 -11  11   8      200.48      217.78     59.54 o
 -10  11   8       23.51       11.81     15.76 o
  -9  11   8       35.71       40.49     14.30 o
  -8  11   8      116.15      130.80     15.93 o
  -7  11   8       10.79       20.27     13.35 o
  -6  11   8       40.42       39.85     18.66 o
  -5  11   8       16.30        0.47     17.20 o
  -4  11   8      171.89      175.90     20.82 o
  -3  11   8      110.84      107.35     13.56 o
  -2  11   8       49.51       54.70     13.21 o
  -1  11   8       93.09       57.15     13.17 o
   0  11   8      137.05      164.21     15.80 o
   1  11   8      176.91      208.72     20.09 o
   2  11   8        4.10       21.31     13.01 o
   3  11   8        0.44       -7.31     13.20 o
   4  11   8       15.18        1.18     19.87 o
   5  11   8       35.51       42.56     19.60 o
 -12  12   8       10.39       14.63     16.37 o
 -11  12   8        0.06        1.85     18.10 o
 -10  12   8        1.96        9.25     15.89 o
  -9  12   8        3.89       19.91     15.69 o
  -8  12   8       11.15       10.32     23.10 o
  -7  12   8      554.66      621.12     33.64 o
  -6  12   8        2.21        9.15     20.59 o
  -5  12   8      136.69      108.18     21.70 o
  -4  12   8       81.00       71.21     20.71 o
  -3  12   8        0.37       -2.01     12.89 o
  -2  12   8        6.81        7.14     18.41 o
  -1  12   8       51.22       58.35     19.51 o
   0  12   8      439.22      412.07     50.82 o
   1  12   8        3.20        9.46     14.41 o
   2  12   8      233.25      239.78     42.51 o
   3  12   8        0.22      -13.03     18.67 o
   4  12   8        1.55       -3.07     17.45 o
   5  12   8        0.43       -5.13     18.99 o
 -11  13   8        4.71       -0.94     18.43 o
 -10  13   8        9.45        8.23     16.57 o
  -9  13   8        0.24        2.36     26.03 o
  -8  13   8       68.69       59.77     25.85 o
  -7  13   8        2.29       -3.74     21.29 o
  -6  13   8      205.59      199.86     27.48 o
  -5  13   8       36.17       34.79     20.83 o
  -4  13   8        0.37       -4.30     21.85 o
  -3  13   8       67.28       65.06     23.06 o
  -2  13   8        5.75        8.31     19.39 o
  -1  13   8       27.24       16.99     21.49 o
   0  13   8       42.23       48.23     21.47 o
   1  13   8      113.96       86.68     16.13 o
   2  13   8        3.19       -9.31     19.10 o
   3  13   8        6.77       21.81     21.39 o
   4  13   8       17.63       25.30     19.13 o
 -10  14   8       25.59       12.69     27.82 o
  -9  14   8        0.03      -12.40     26.96 o
  -8  14   8       41.85       46.69     26.57 o
  -7  14   8       72.34       59.03     26.91 o
  -6  14   8        9.22       17.48     24.52 o
  -5  14   8      139.39      189.82     29.18 o
  -4  14   8        0.12       -0.30     20.64 o
  -3  14   8       34.06       16.32     23.66 o
  -2  14   8       15.57       17.13     20.88 o
  -1  14   8       12.38       -0.49     20.54 o
  -8  15   8       37.48       12.42     25.88 o
  -7  15   8        6.85       15.44     26.94 o
  -6  15   8       99.87      120.27     29.01 o
  -5  15   8       78.74       67.54     26.15 o
  -4  15   8       57.14       61.38     26.47 o
  -5  16   8        2.49        0.79     23.88 o
  -4  16   8       15.46       14.04     26.20 o
 -15   1   9        3.26       -3.24     18.18 o
 -14   1   9      133.93      117.69     19.94 o
 -13   1   9      373.91      376.46     16.95 o
 -12   1   9      387.30      394.81     20.45 o
 -11   1   9       44.18       38.38      8.66 o
 -10   1   9       21.65       18.78      8.98 o
  -9   1   9       32.40       30.08      8.54 o
  -8   1   9       45.97       53.56      6.26 o
  -7   1   9     1260.61     1244.26     18.70 o
  -6   1   9      150.00      159.11     10.07 o
  -5   1   9       23.16       14.91      7.19 o
  -4   1   9      166.45      155.83      8.40 o
  -3   1   9      972.09      943.85     14.59 o
  -2   1   9      162.29      175.50      7.90 o
  -1   1   9        0.57        1.51      4.71 o
   0   1   9       64.53       61.84      4.03 o
   1   1   9      990.36      929.36     17.80 o
   2   1   9       30.89       36.57      9.26 o
   3   1   9      364.60      329.26     16.20 o
   4   1   9      131.82      136.87     12.09 o
   5   1   9      116.11      133.74     13.29 o
   6   1   9        5.12        6.28     17.53 o
   7   1   9       74.30       85.49     20.33 o
   8   1   9       13.53       13.40     22.34 o
 -15   2   9        0.12        3.78     14.88 o
 -14   2   9       31.40       29.65     16.86 o
 -13   2   9      273.49      295.08     15.68 o
 -12   2   9      134.97      169.29     13.50 o
 -11   2   9        6.21        8.53     10.74 o
 -10   2   9       57.61       60.84     11.50 o
  -9   2   9       21.39       39.37      7.47 o
  -8   2   9      116.05      110.12      6.87 o
  -7   2   9      362.23      368.16     11.41 o
  -6   2   9        2.13        1.18      2.27 o
  -5   2   9      435.96      414.66     13.73 o
  -4   2   9      259.25      240.89     11.22 o
  -3   2   9      474.59      490.05     17.00 o
  -2   2   9       93.80      108.99      8.70 o
  -1   2   9      167.48      164.66      7.30 o
   0   2   9      767.87      738.84     17.91 o
   1   2   9       79.37       54.01     13.35 o
   2   2   9        0.23        2.08     11.32 o
   3   2   9        0.09        3.36     11.31 o
   4   2   9       12.87        9.67      9.94 o
   5   2   9       14.80        7.85     10.85 o
   6   2   9      215.69      242.65     29.53 o
   7   2   9       39.87       37.72     17.06 o
   8   2   9       33.85       50.54     20.87 o
 -15   3   9       39.54       43.92     17.32 o
 -14   3   9       34.54       36.89     18.60 o
 -13   3   9      142.61      157.54     14.60 o
 -12   3   9      259.24      192.21     14.20 o
 -11   3   9       12.33        3.19      8.23 o
 -10   3   9      787.64      785.36     19.34 o
  -9   3   9      458.07      500.42     14.33 o
  -8   3   9      204.74      206.29     12.05 o
  -7   3   9      215.94      201.41      9.17 o
  -6   3   9     1306.33     1265.36     15.11 o
  -5   3   9        0.54        0.73      2.04 o
  -4   3   9        0.03        6.61      9.15 o
  -3   3   9      228.38      254.78     12.36 o
  -2   3   9      805.53      857.69     14.93 o
  -1   3   9      132.79      127.32      7.11 o
   0   3   9      247.29      209.77     15.42 o
   1   3   9     1014.04     1046.71     26.59 o
   2   3   9        3.32        4.76     12.42 o
   3   3   9      211.16      187.96     16.42 o
   4   3   9       54.69       55.53     11.55 o
   5   3   9       19.71       25.73     11.42 o
   6   3   9       41.63       59.13     18.65 o
   7   3   9        1.46       -3.29     18.09 o
   8   3   9       35.26       26.28     21.87 o
 -15   4   9       40.63       36.05     14.45 o
 -14   4   9        5.41       -2.56     14.48 o
 -13   4   9        0.41       -1.24     10.61 o
 -12   4   9       32.80       49.68     10.19 o
 -11   4   9       10.38       12.84      9.98 o
 -10   4   9       39.77       35.11      9.54 o
  -9   4   9      334.68      355.96     13.06 o
  -8   4   9      214.36      192.45     10.29 o
  -7   4   9      299.52      333.15     11.10 o
  -6   4   9      188.32      172.61      8.49 o
  -5   4   9      941.21      953.32     13.52 o
  -4   4   9       16.37       15.34     10.96 o
  -3   4   9      232.31      181.00     11.54 o
  -2   4   9       11.70       14.88      6.34 o
  -1   4   9        1.24        6.42     13.19 o
   0   4   9       92.38       87.48     14.05 o
   1   4   9      304.79      286.61     18.29 o
   2   4   9      890.72      839.09     43.74 o
   3   4   9        6.67       10.71     11.81 o
   4   4   9      169.50      163.87     15.39 o
   5   4   9      652.52      657.71     23.50 o
   6   4   9       56.49       54.37     18.69 o
   7   4   9       55.12       47.81     20.18 o
   8   4   9       48.03       48.83     32.51 o
 -17   5   9       15.72       16.21     26.64 o
 -16   5   9       99.33      104.02     26.67 o
 -15   5   9       84.56       93.54     14.83 o
 -14   5   9       59.45       68.43     14.51 o
 -13   5   9      306.04      307.48     17.21 o
 -12   5   9      333.08      373.97     16.53 o
 -11   5   9       45.11       63.31     11.42 o
 -10   5   9       23.44       24.54      9.79 o
  -9   5   9      222.09      206.95     11.81 o
  -8   5   9       40.56       57.12      8.90 o
  -7   5   9        1.31        1.27      7.14 o
  -6   5   9      352.78      350.89     11.13 o
  -5   5   9       16.64        5.55      6.16 o
  -4   5   9      494.94      444.84     23.33 o
  -3   5   9        2.42        6.48      7.08 o
  -2   5   9        1.41       -4.20     10.07 o
  -1   5   9       82.82       88.93     13.36 o
   0   5   9     2174.39     2079.28     34.79 o
   1   5   9      129.43      127.54     16.02 o
   2   5   9        2.15       -1.92     13.47 o
   3   5   9        1.67       -1.73     11.57 o
   4   5   9       33.17       46.45     13.08 o
   5   5   9        0.05        0.66     13.89 o
   6   5   9       26.69       32.49     27.44 o
   7   5   9        0.04       -3.05     28.85 o
 -16   6   9        0.47        8.86     24.06 o
 -15   6   9        0.61       -6.35     24.48 o
 -14   6   9      239.05      218.90     16.71 o
 -13   6   9      124.03      124.69     14.67 o
 -12   6   9      250.65      295.11     26.70 o
 -11   6   9      434.04      488.90     18.09 o
 -10   6   9       24.67       32.60     10.33 o
  -9   6   9      436.26      481.56     19.03 o
  -8   6   9        1.62        0.75      8.21 o
  -7   6   9      113.97      143.86     10.04 o
  -6   6   9        6.05        4.75      8.23 o
  -5   6   9      773.54      750.34     20.08 o
  -4   6   9     2121.69     2090.82     23.66 o
  -3   6   9      204.54      178.47     12.67 o
  -2   6   9        0.00        4.16     10.33 o
  -1   6   9      289.30      248.68     15.68 o
   0   6   9      850.29      828.05     25.48 o
   1   6   9       94.25       74.46     13.30 o
   2   6   9      414.88      388.23     19.25 o
   3   6   9       77.68      102.12     14.61 o
   4   6   9      256.27      236.20     17.29 o
   5   6   9      210.31      242.06     17.96 o
   6   6   9        0.78        7.74     27.46 o
   7   6   9       37.73       24.56     29.72 o
 -16   7   9       52.51       42.62     28.64 o
 -15   7   9        1.00      -25.99     26.04 o
 -14   7   9       45.71       47.75     17.41 o
 -13   7   9       96.33       86.12     13.73 o
 -12   7   9       28.13       16.01     13.01 o
 -11   7   9       18.64       19.35     11.33 o
 -10   7   9        1.98        8.11     11.20 o
  -9   7   9      113.57      103.42     11.54 o
  -8   7   9      157.00      153.11     11.43 o
  -7   7   9       82.96      115.97     10.04 o
  -6   7   9      395.11      417.10     13.81 o
  -5   7   9      487.61      545.99     14.88 o
  -4   7   9       51.25       36.94     10.62 o
  -3   7   9        0.92       11.84     16.71 o
  -2   7   9      380.99      396.55     17.22 o
  -1   7   9      649.83      592.33     20.62 o
   0   7   9        6.20       -1.21     11.98 o
   1   7   9       19.90       11.20     13.19 o
   2   7   9       23.36       10.72     12.42 o
   3   7   9      142.01      152.85     19.66 o
   4   7   9       84.63      117.06     15.84 o
   5   7   9      100.20      114.00     16.48 o
   6   7   9        2.45        7.67     26.81 o
   7   7   9      205.21      234.80     32.25 o
 -15   8   9        5.19       24.39     27.59 o
 -14   8   9       34.75       41.32     23.35 o
 -13   8   9        0.74       12.87     13.31 o
 -12   8   9       58.12       56.78     13.83 o
 -11   8   9      109.07       82.66     13.09 o
 -10   8   9       33.91       19.73     11.28 o
  -9   8   9      195.02      200.09     13.41 o
  -8   8   9      384.41      392.83     15.31 o
  -7   8   9        2.61       10.66      9.64 o
  -6   8   9        9.42        6.61      9.04 o
  -5   8   9        3.96      -12.47     12.47 o
  -4   8   9        1.24        2.50      9.73 o
  -3   8   9       31.79       16.97     20.06 o
  -2   8   9       19.57       16.40     16.71 o
  -1   8   9      257.02      284.59     16.12 o
   0   8   9      172.14      168.37     15.57 o
   1   8   9      342.19      308.49     17.63 o
   2   8   9        0.01        0.29     11.78 o
   3   8   9      147.03      122.16     15.21 o
   4   8   9       29.53       33.87     14.68 o
   5   8   9        1.33        4.75     14.28 o
   6   8   9      191.60      202.79     30.06 o
 -15   9   9       92.22       92.87     27.66 o
 -14   9   9       38.92       32.97     26.25 o
 -13   9   9       16.98       18.81     14.59 o
 -12   9   9       64.59       73.70     14.99 o
 -11   9   9        1.68        4.11     13.43 o
 -10   9   9      154.58      154.00     16.04 o
  -9   9   9       49.53       61.93     12.67 o
  -8   9   9      244.60      210.94     13.98 o
  -7   9   9      101.89       93.66     10.95 o
  -6   9   9      626.01      576.88     21.05 o
  -5   9   9      339.63      367.92     17.71 o
  -4   9   9      286.50      318.91     16.83 o
  -3   9   9      593.45      601.37     32.23 o
  -2   9   9      123.48      127.18     23.41 o
  -1   9   9      226.33      190.80     25.23 o
   0   9   9       97.32      121.49     20.03 o
   1   9   9       21.86       28.12     12.88 o
   2   9   9       33.72       25.33     13.59 o
   3   9   9        0.01        7.63     13.96 o
   4   9   9      126.16      133.88     16.59 o
   5   9   9        0.52        8.77     16.08 o
   6   9   9       20.13       24.04     26.46 o
 -14  10   9       13.19      -10.48     28.72 o
 -13  10   9      141.97      159.06     20.66 o
 -12  10   9       30.84       48.39     14.78 o
 -11  10   9       51.00       78.12     14.75 o
 -10  10   9      159.04      156.43     15.13 o
  -9  10   9       23.93       22.70     12.59 o
  -8  10   9      144.93      137.11     15.72 o
  -7  10   9       17.19        4.65     12.48 o
  -6  10   9        0.91        7.90     12.73 o
  -5  10   9       15.43       10.48     12.98 o
  -4  10   9       94.17       95.55     14.67 o
  -3  10   9      194.08      212.21     25.45 o
  -2  10   9      199.65      194.28     25.83 o
  -1  10   9      211.19      233.71     26.81 o
   0  10   9       14.11        5.70     17.28 o
   1  10   9      275.34      321.16     29.01 o
   2  10   9       78.03      119.84     16.33 o
   3  10   9        1.71       -4.81     14.63 o
   4  10   9        1.71       -1.03     14.66 o
   5  10   9        5.29       -3.15     23.84 o
   6  10   9        0.41       13.72     26.67 o
 -13  11   9        0.76       -7.38     17.01 o
 -12  11   9        6.70       16.88     17.98 o
 -11  11   9        2.92       14.09     16.85 o
 -10  11   9        5.82       -3.02     16.20 o
  -9  11   9      180.36      219.40     19.95 o
  -8  11   9       46.54       36.59     14.02 o
  -7  11   9       61.34       51.09     15.39 o
  -6  11   9       14.83        5.78     13.07 o
  -5  11   9      161.09      181.31     30.24 o
  -4  11   9        1.38       10.66     13.02 o
  -3  11   9        7.82        4.80     22.81 o
  -2  11   9        0.40        5.87     20.64 o
  -1  11   9       11.17       -4.02     19.40 o
   0  11   9      169.56      228.94     28.04 o
   1  11   9       11.30       20.57     22.69 o
   2  11   9      131.01      119.08     26.24 o
   3  11   9       16.24      -11.27     21.66 o
   4  11   9       30.98       38.81     15.34 o
   5  11   9        4.48       13.77     24.19 o
 -12  12   9       54.59       37.26     21.59 o
 -11  12   9       69.26       60.36     31.70 o
 -10  12   9       15.01        0.66     16.85 o
  -9  12   9      233.29      223.31     22.52 o
  -8  12   9       18.40        7.06     15.01 o
  -7  12   9      291.29      281.03     39.35 o
  -6  12   9        1.41       -4.52     14.57 o
  -5  12   9       75.23       83.11     16.40 o
  -4  12   9        1.91        3.15     14.05 o
  -3  12   9       12.35       -8.24     23.14 o
  -2  12   9        8.50       -5.69     20.75 o
  -1  12   9        6.24       10.99     23.09 o
   0  12   9       65.23       59.70     22.29 o
   1  12   9       15.77       25.92     23.22 o
   2  12   9        0.00       -1.12     18.45 o
   3  12   9       78.95       65.19     19.93 o
   4  12   9        0.01        1.08     18.39 o
  -9  13   9       20.93        0.58     26.19 o
  -8  13   9       46.50       29.25     25.11 o
  -7  13   9        6.50       14.34     15.92 o
  -6  13   9        8.53       11.83     15.22 o
  -5  13   9       48.01       48.35     17.32 o
  -4  13   9       12.08        2.98     15.65 o
  -3  13   9       14.43       16.62     23.93 o
  -2  13   9        0.38       -4.90     22.09 o
  -1  13   9      110.74      111.36     26.93 o
   0  13   9      107.95      113.36     25.76 o
 -15   0  10      174.47      115.48     24.36 o
 -14   0  10      164.04      127.76     30.52 o
 -13   0  10      641.73      579.82     23.14 o
 -12   0  10      164.97      123.13     16.03 o
 -11   0  10       50.42       55.97     15.61 o
 -10   0  10       33.90       41.92     13.47 o
  -9   0  10      384.24      452.39     19.81 o
  -8   0  10      515.15      477.62     23.18 o
  -7   0  10      234.34      233.88     16.43 o
  -6   0  10      115.66      104.68     14.34 o
  -5   0  10      225.98      261.14     16.10 o
  -4   0  10     4902.41     5179.96     48.64 o
  -3   0  10        1.86        9.56      9.93 o
  -2   0  10      327.57      334.45     13.89 o
  -1   0  10      665.73      698.21     15.41 o
   0   0  10      963.92      926.32     36.85 o
   1   0  10      260.04      215.24     17.21 o
   2   0  10      193.25      185.60     16.36 o
   3   0  10        2.97        3.10     12.55 o
   4   0  10       81.88       89.52     24.02 o
   5   0  10      712.70      822.44     47.19 o
   6   0  10      123.94       90.40     27.51 o
   7   0  10       32.02       15.03     32.33 o
 -15   1  10       45.27       59.42     19.65 o
 -14   1  10      182.87      186.72     19.78 o
 -13   1  10       17.40        7.76     12.35 o
 -12   1  10        0.93        1.16     12.26 o
 -11   1  10       80.62       87.05     10.81 o
 -10   1  10      153.59      186.21     11.74 o
  -9   1  10       15.07        4.52      8.54 o
  -8   1  10        2.87       -2.62      8.29 o
  -7   1  10      731.42      722.67     16.09 o
  -6   1  10      612.19      607.58     21.17 o
  -5   1  10       33.92       22.07      8.74 o
  -4   1  10      297.00      281.00     11.34 o
  -3   1  10      461.05      503.12     12.30 o
  -2   1  10       86.63       90.99      7.24 o
  -1   1  10      104.10       96.95      8.71 o
   0   1  10      376.02      340.72     15.47 o
   1   1  10       29.58       18.41     11.23 o
   2   1  10      104.72       93.17     10.90 o
   3   1  10       23.94       27.85     11.48 o
   4   1  10      216.36      220.39     15.80 o
   5   1  10       28.80       29.33     13.30 o
   6   1  10        1.34        3.98     21.12 o
   7   1  10       69.62       76.83     28.18 o
 -15   2  10      133.22      173.48     31.96 o
 -14   2  10       22.68       19.45     18.70 o
 -13   2  10      289.60      285.70     17.32 o
 -12   2  10      174.16      190.02     15.34 o
 -11   2  10      413.54      376.80     16.71 o
 -10   2  10      103.15      102.53     12.36 o
  -9   2  10        6.50        9.18     10.46 o
  -8   2  10      707.12      670.74     15.64 o
  -7   2  10        9.80       11.35      9.00 o
  -6   2  10     1627.85     1587.73     21.66 o
  -5   2  10      368.64      337.93     13.79 o
  -4   2  10      166.45      150.93     11.26 o
  -3   2  10      332.93      317.94     12.69 o
  -2   2  10      302.57      285.16     16.49 o
  -1   2  10       23.40       20.50     10.86 o
   0   2  10      207.92      212.09     16.55 o
   1   2  10      538.23      532.91     34.77 o
   2   2  10       59.30       68.99     13.61 o
   3   2  10       14.81        8.43     10.83 o
   4   2  10       68.69       67.94     13.36 o
   5   2  10       20.57       27.97     12.79 o
   6   2  10       65.27       82.71     20.10 o
   7   2  10       43.13       -1.83     32.95 o
 -15   3  10       81.47       49.44     19.74 o
 -14   3  10       55.18       42.29     19.74 o
 -13   3  10      299.36      299.68     17.39 o
 -12   3  10      157.73      163.97     14.59 o
 -11   3  10        8.08        6.75     11.77 o
 -10   3  10      341.24      307.54     15.49 o
  -9   3  10      159.52      137.67     12.26 o
  -8   3  10      333.44      324.71     17.39 o
  -7   3  10        9.48       20.20     12.31 o
  -6   3  10      245.17      215.90     15.29 o
  -5   3  10        6.74       -3.70     11.64 o
  -4   3  10      579.25      580.08     19.90 o
  -3   3  10      154.16      185.31     12.46 o
  -2   3  10      853.74      906.97     24.99 o
  -1   3  10      152.40      119.66     15.13 o
   0   3  10       59.14       52.95     14.29 o
   1   3  10      492.31      591.49     26.16 o
   2   3  10        5.33        2.40     12.85 o
   3   3  10        6.23        9.21     12.98 o
   4   3  10       72.11       54.54     15.13 o
   5   3  10        8.77        7.65     12.37 o
   6   3  10        8.13       -7.97     20.77 o
 -14   4  10        2.86        6.39     18.26 o
 -13   4  10        0.55        3.79     12.61 o
 -12   4  10       95.14      110.69     14.31 o
 -11   4  10      203.32      231.37     15.32 o
 -10   4  10        7.07       -5.62     13.21 o
  -9   4  10        1.51        0.48     12.29 o
  -8   4  10        0.54       -0.70     11.44 o
  -7   4  10      111.40      102.69     13.78 o
  -6   4  10      315.75      288.64     16.98 o
  -5   4  10      134.10      121.66     13.92 o
  -4   4  10       87.86       81.85     18.88 o
  -3   4  10       11.80       17.97     10.49 o
  -2   4  10        0.30       -4.41      7.33 o
  -1   4  10        7.56       -3.55     13.08 o
   0   4  10        0.71       10.00     13.32 o
   1   4  10      173.79      155.23     16.90 o
   2   4  10       74.84      101.85     15.42 o
   3   4  10        1.24        1.62     12.58 o
   4   4  10      145.77      183.75     22.36 o
   5   4  10        9.01       -0.72     13.21 o
   6   4  10        8.17      -21.11     29.50 o
 -14   5  10        1.71       -8.80     18.11 o
 -13   5  10       43.20       44.66     13.21 o
 -12   5  10       47.45       77.67     32.22 o
 -11   5  10      138.54      166.31     18.01 o
 -10   5  10        0.46       -1.79     14.91 o
  -9   5  10        1.17       -2.74     13.30 o
  -8   5  10        8.38        3.35     13.09 o
  -7   5  10      149.42      143.89     15.40 o
  -6   5  10      278.14      262.42     16.31 o
  -5   5  10      115.91      145.51     13.96 o
  -4   5  10       35.37       33.53     11.40 o
  -3   5  10      515.95      491.88     18.67 o
  -2   5  10      434.37      448.30     19.48 o
  -1   5  10        4.18       -5.74     13.07 o
   0   5  10       23.69       18.42     12.56 o
   1   5  10       43.48       54.87     14.20 o
   2   5  10      106.91      152.04     15.82 o
   3   5  10      729.00      821.93     29.82 o
   4   5  10        7.15        9.32     13.87 o
   5   5  10       25.98       14.94     13.17 o
   6   5  10       73.53       51.31     31.64 o
 -14   6  10       36.75       43.30     22.60 o
 -13   6  10        1.10        0.43     15.66 o
 -12   6  10       23.09       20.00     16.78 o
 -11   6  10      125.42      150.42     18.68 o
 -10   6  10        9.16       17.88     14.53 o
  -9   6  10        4.80       -3.52     14.28 o
  -8   6  10      148.41      157.14     18.98 o
  -7   6  10      149.89      171.42     15.90 o
  -6   6  10       23.83       24.07     12.55 o
  -5   6  10      209.71      212.98     15.94 o
  -4   6  10        2.37        3.16     10.61 o
  -3   6  10       74.47       71.27     22.75 o
  -2   6  10      368.55      347.84     26.76 o
  -1   6  10      145.95      143.26     15.31 o
   0   6  10       90.24       82.63     14.98 o
   1   6  10      548.91      486.82     30.91 o
   2   6  10        0.51       15.66     13.71 o
   3   6  10       92.64      122.07     23.03 o
   4   6  10       54.61       69.69     16.43 o
   5   6  10       10.97       -2.97     23.39 o
   6   6  10        2.06       18.91     26.77 o
 -13   7  10        5.52        8.48     16.68 o
 -12   7  10      117.93      100.97     19.35 o
 -11   7  10      229.85      216.21     20.18 o
 -10   7  10       62.35       78.85     15.72 o
  -9   7  10        0.00        5.08     14.33 o
  -8   7  10        6.64        1.40     14.25 o
  -7   7  10      183.68      203.32     16.78 o
  -6   7  10        0.01        8.98     12.75 o
  -5   7  10        9.09        9.74     11.97 o
  -4   7  10       15.22        2.62     16.33 o
  -3   7  10        0.70       -2.84     21.13 o
  -2   7  10       64.12       65.10     21.94 o
  -1   7  10       45.69       46.24     13.09 o
   0   7  10       64.57       55.10     13.42 o
   1   7  10        0.80        3.33     13.00 o
   2   7  10       64.89       82.77     22.12 o
   3   7  10       21.56       42.95     15.95 o
   4   7  10       19.48       19.65     14.57 o
   5   7  10       52.11       57.00     28.20 o
   6   7  10       26.37       15.75     26.20 o
 -13   8  10      161.21      180.22     21.07 o
 -12   8  10       69.96       70.10     18.20 o
 -11   8  10        7.37       12.39     17.55 o
 -10   8  10      146.71      147.00     18.56 o
  -9   8  10        2.57       -2.87     14.53 o
  -8   8  10      345.64      291.49     19.65 o
  -7   8  10        0.07        0.26     14.43 o
  -6   8  10        5.61       16.92     13.23 o
  -5   8  10        1.23       11.32     20.28 o
  -4   8  10        1.44        2.20     22.68 o
  -3   8  10      264.09      237.26     25.19 o
  -2   8  10       46.74       45.72     22.61 o
  -1   8  10      234.80      260.17     27.52 o
   0   8  10       15.18       16.57     17.39 o
   1   8  10       18.86       15.51     13.22 o
   2   8  10        1.18       11.92     14.36 o
   3   8  10       46.51       53.59     15.81 o
   4   8  10        6.60        9.78     14.91 o
   5   8  10        1.86       -0.72     24.48 o
 -13   9  10        0.01       -6.76     20.63 o
 -12   9  10       48.79       53.72     17.18 o
 -11   9  10        0.02        4.79     16.97 o
 -10   9  10      220.39      199.52     21.15 o
  -9   9  10       95.12       71.77     16.72 o
  -8   9  10       11.79       -0.89     14.40 o
  -7   9  10        7.53       22.75     22.63 o
  -6   9  10      101.24       90.86     21.51 o
  -5   9  10       33.46       33.91     19.82 o
  -4   9  10        1.88       16.22     20.69 o
  -3   9  10      294.47      303.25     30.81 o
  -2   9  10      200.65      191.14     29.32 o
  -1   9  10      114.74       93.82     25.70 o
   0   9  10       29.58       41.66     21.80 o
   1   9  10      100.35       74.89     23.82 o
   2   9  10       32.06       36.58     15.91 o
   3   9  10      286.74      285.22     21.02 o
   4   9  10        0.77       10.11     14.56 o
   5   9  10        5.28       10.73     25.42 o
 -13  10  10       21.83       23.71     22.08 o
 -12  10  10       37.35       58.74     24.17 o
 -11  10  10       21.28       22.25     16.87 o
 -10  10  10       89.84       79.35     18.73 o
  -9  10  10       25.40       18.87     23.51 o
  -8  10  10      132.07      124.82     24.23 o
  -7  10  10       51.12       55.28     24.92 o
  -6  10  10       25.17       28.76     19.80 o
  -5  10  10      604.34      626.06     35.84 o
  -4  10  10        7.01       24.01     23.72 o
  -3  10  10      102.81       98.36     26.04 o
  -2  10  10       39.41       45.75     26.80 o
  -1  10  10       42.37       36.56     24.56 o
   0  10  10        0.34       11.10     21.47 o
   1  10  10        4.60       -8.73     22.74 o
   2  10  10      416.21      325.36     29.01 o
   3  10  10        0.37        5.79     19.48 o
   4  10  10      149.92      131.54     24.52 o
 -12  11  10       84.67       84.86     24.30 o
 -11  11  10       79.96       94.27     27.28 o
 -10  11  10       19.07       16.42     20.57 o
  -9  11  10        6.06       -6.77     19.34 o
  -8  11  10       95.92       65.90     24.35 o
  -7  11  10       21.07        8.13     23.36 o
  -6  11  10        7.33        6.97     24.77 o
  -5  11  10       83.96       97.13     27.85 o
  -4  11  10       67.16       90.34     27.32 o
  -3  11  10       13.92        6.40     22.40 o
  -2  11  10       37.46       50.22     24.29 o
  -1  11  10      110.19      134.63     26.10 o
   0  11  10        3.43       18.38     18.71 o
   1  11  10        3.05        2.57     23.22 o
   2  11  10        8.20        4.56     21.53 o
   3  11  10        1.42        1.94     20.96 o
  -7  12  10       23.27        5.32     25.30 o
  -6  12  10        5.34       16.89     22.46 o
  -5  12  10      254.46      245.98     30.16 o
  -4  12  10      116.74      115.06     28.34 o
  -3  12  10        2.09      -24.30     24.30 o
  -2  12  10       21.82       13.90     26.73 o
  -1  12  10       14.98       27.84     25.17 o
 -14   1  11      146.66      140.57     22.12 o
 -13   1  11      318.91      304.82     17.43 o
 -12   1  11        7.36        4.14     12.55 o
 -11   1  11      589.47      537.65     16.50 o
 -10   1  11        0.81       -0.57      9.57 o
  -9   1  11      100.82      115.04     10.24 o
  -8   1  11       44.74       48.02      8.56 o
  -7   1  11       59.18       49.81      9.19 o
  -6   1  11      505.09      486.94     13.96 o
  -5   1  11      125.62      112.85     10.01 o
  -4   1  11      370.96      382.71     12.28 o
  -3   1  11        6.64        1.31      7.40 o
  -2   1  11      670.03      695.71     25.59 o
  -1   1  11      188.05      176.90     17.40 o
   0   1  11       78.45       73.47     14.89 o
   1   1  11        3.02        1.71     10.96 o
   2   1  11       77.44       72.05     15.69 o
   3   1  11      427.71      452.68     19.61 o
   4   1  11      371.38      362.42     19.93 o
   5   1  11        0.36       16.95     21.76 o
 -14   2  11      337.62      352.15     24.56 o
 -13   2  11      111.30      100.13     14.73 o
 -12   2  11        6.19        4.09     13.26 o
 -11   2  11       51.54       57.90     13.71 o
 -10   2  11      114.19      121.70     13.64 o
  -9   2  11       22.15       20.57     11.74 o
  -8   2  11       82.89       85.42     10.17 o
  -7   2  11       10.29       10.86      8.33 o
  -6   2  11      126.71      139.11     10.72 o
  -5   2  11        3.61        3.13      8.85 o
  -4   2  11       11.03       14.49      8.52 o
  -3   2  11      323.93      322.67     10.91 o
  -2   2  11       29.29       34.72      9.45 o
  -1   2  11        8.04       10.28     20.53 o
   0   2  11      408.33      367.25     19.83 o
   1   2  11       18.76       23.44     14.48 o
   2   2  11        3.88        3.87     14.49 o
   3   2  11       18.62        3.70     15.03 o
   4   2  11       60.68       81.23     16.05 o
   5   2  11        0.15       -4.93     17.71 o
 -14   3  11       48.61       40.10     16.40 o
 -13   3  11       34.04       35.84     13.31 o
 -12   3  11        2.76       -4.75     13.61 o
 -11   3  11        1.29       -4.31     13.37 o
 -10   3  11        4.59        5.05     11.83 o
  -9   3  11       65.89       63.20     12.44 o
  -8   3  11      229.42      221.61     13.98 o
  -7   3  11      170.73      189.86     15.91 o
  -6   3  11      357.61      332.73     17.95 o
  -5   3  11      148.73      141.87     14.44 o
  -4   3  11      467.81      471.18     18.46 o
  -3   3  11      240.09      263.26     28.44 o
  -2   3  11       19.67       29.01     22.51 o
  -1   3  11        6.02       11.12     13.17 o
   0   3  11        7.77       21.96     13.80 o
   1   3  11        2.53        9.52     13.44 o
   2   3  11      164.80      155.48     20.38 o
   3   3  11       13.89       10.18     17.76 o
   4   3  11        1.38        3.99     13.94 o
   5   3  11       33.07       43.80     25.06 o
 -14   4  11       73.43       52.21     18.29 o
 -13   4  11       36.48       39.48     15.56 o
 -12   4  11       90.31       83.17     14.16 o
 -11   4  11       15.02       12.57     12.95 o
 -10   4  11      309.52      329.49     16.91 o
  -9   4  11      337.09      372.55     29.75 o
  -8   4  11        0.45       -3.62     12.70 o
  -7   4  11       11.00        6.13     13.10 o
  -6   4  11      374.15      399.77     19.05 o
  -5   4  11     1407.55     1570.57     30.33 o
  -4   4  11       12.27       37.48     19.32 o
  -3   4  11      366.93      320.11     26.87 o
  -2   4  11       93.65       61.38     20.13 o
  -1   4  11       19.10       21.95     12.65 o
   0   4  11        0.94        2.09     14.15 o
   1   4  11        2.49        2.65     14.12 o
   2   4  11       33.51       32.82     16.50 o
   3   4  11       61.54       40.50     15.52 o
   4   4  11      125.20      146.67     21.62 o
   5   4  11       20.72       23.10     25.98 o
 -14   5  11        4.30       18.02     27.69 o
 -13   5  11       56.55       53.89     13.41 o
 -12   5  11        0.73        0.45     12.29 o
 -11   5  11      357.13      410.57     29.95 o
 -10   5  11      260.18      293.42     21.46 o
  -9   5  11       21.04       28.79     15.65 o
  -8   5  11        4.00       -8.80     14.72 o
  -7   5  11      120.34       96.91     14.25 o
  -6   5  11        1.24        0.01     12.60 o
  -5   5  11       30.85       18.47     12.02 o
  -4   5  11      184.58      210.29     14.28 o
  -3   5  11       13.47       25.47     22.06 o
  -2   5  11        0.33        9.81     12.38 o
  -1   5  11       57.13       74.35     14.37 o
   0   5  11       10.57        9.53     12.47 o
   1   5  11        0.19        7.88     16.48 o
   2   5  11       49.90       59.66     16.04 o
   3   5  11       71.66       49.82     15.14 o
   4   5  11       26.19       10.68     15.54 o
   5   5  11       57.86       51.22     25.83 o
 -13   6  11       11.66       -9.55     13.23 o
 -12   6  11       36.61       40.35     16.08 o
 -11   6  11       79.84      105.02     19.23 o
 -10   6  11       32.67       48.86     16.50 o
  -9   6  11      281.90      290.18     22.12 o
  -8   6  11      382.35      404.84     21.80 o
  -7   6  11       45.84       38.43     13.31 o
  -6   6  11       78.81       91.87     14.50 o
  -5   6  11        1.46       -8.48     13.98 o
  -4   6  11      348.77      306.83     27.92 o
  -3   6  11        1.65       -4.67     22.92 o
  -2   6  11      247.45      269.33     30.16 o
  -1   6  11       11.19        9.32     13.04 o
   0   6  11       18.02       45.31     22.72 o
   1   6  11       90.59       87.82     16.84 o
   2   6  11       31.77        9.45     16.17 o
   3   6  11       27.30        7.10     13.87 o
   4   6  11        4.54        9.12     15.19 o
   5   6  11       46.51       50.55     30.39 o
 -13   7  11        0.72       -2.95     15.52 o
 -12   7  11       70.18       87.45     18.11 o
 -11   7  11      128.52      156.94     20.24 o
 -10   7  11      233.24      214.28     21.11 o
  -9   7  11        3.69        9.15     15.48 o
  -8   7  11      110.60      134.93     18.42 o
  -7   7  11       47.30       42.93     13.26 o
  -6   7  11      153.41      142.94     16.99 o
  -5   7  11       83.17       59.86     13.48 o
  -4   7  11       15.99       10.36     21.21 o
  -3   7  11      109.41      121.46     25.98 o
  -2   7  11       10.82        1.83     23.99 o
  -1   7  11      425.21      450.70     34.31 o
   0   7  11       12.70        0.13     19.33 o
   1   7  11        2.99       -5.08     15.28 o
   2   7  11      335.86      400.01     23.42 o
   3   7  11       31.74       22.63     14.90 o
   4   7  11        0.74       -3.12     16.65 o
 -13   8  11       25.44       11.02     24.24 o
 -12   8  11      148.18      120.64     19.91 o
 -11   8  11      184.72      174.65     19.47 o
 -10   8  11        9.63        9.81     16.18 o
  -9   8  11       54.40       57.92     17.56 o
  -8   8  11      274.16      291.63     19.97 o
  -7   8  11       93.76      121.19     17.00 o
  -6   8  11      463.59      496.53     35.92 o
  -5   8  11      127.77      112.84     27.22 o
  -4   8  11       67.14       73.07     25.35 o
  -3   8  11      208.62      206.94     29.47 o
  -2   8  11      277.92      268.69     28.53 o
  -1   8  11        6.53        1.66     22.22 o
   0   8  11       87.81       87.20     25.94 o
   1   8  11      313.79      314.81     30.63 o
   2   8  11      126.06      115.02     23.20 o
   3   8  11      139.80      156.46     18.90 o
   4   8  11        4.47       -3.59     14.68 o
 -13   9  11       94.66       74.88     24.07 o
 -12   9  11       94.19       70.17     26.10 o
 -11   9  11        5.82        9.61     16.56 o
 -10   9  11       99.36      105.11     24.91 o
  -9   9  11        8.65        7.54     17.01 o
  -8   9  11       93.22       66.01     17.10 o
  -7   9  11        9.54        2.12     23.85 o
  -6   9  11        5.24       11.91     21.69 o
  -5   9  11        6.22       -0.77     22.11 o
  -4   9  11       71.83       59.57     28.28 o
  -3   9  11      107.68      123.71     24.90 o
  -2   9  11      119.50       85.20     25.02 o
  -1   9  11        1.84        1.31     20.10 o
   0   9  11        1.21       15.32     22.33 o
   1   9  11       17.50       10.27     21.65 o
   2   9  11        8.69        5.08     22.38 o
   3   9  11        0.18        2.87     18.77 o
 -12  10  11        2.66       14.97     22.99 o
 -11  10  11        2.73        2.52     17.29 o
 -10  10  11       36.70       39.10     18.87 o
  -9  10  11        4.78       36.66     27.48 o
  -8  10  11       55.10       61.78     25.27 o
  -7  10  11        2.28       25.16     26.19 o
  -6  10  11        9.50       32.54     24.77 o
  -5  10  11       66.06       68.93     27.53 o
  -4  10  11       28.32       23.22     27.74 o
  -3  10  11        0.85        3.80     24.25 o
  -2  10  11        7.80       23.98     21.70 o
  -1  10  11        7.78       22.01     19.31 o
   0  10  11       51.60       34.88     24.16 o
   1  10  11       11.30       -0.65     20.50 o
 -14   0  12        1.67        6.59     22.91 o
 -13   0  12       89.05       98.35     16.94 o
 -12   0  12        2.52       -3.61     14.68 o
 -11   0  12        4.19       -7.59     16.01 o
 -10   0  12       28.73       17.63     14.20 o
  -9   0  12       86.90       64.40     16.05 o
  -8   0  12       43.16       31.51     13.90 o
  -7   0  12      181.99      211.44     17.72 o
  -6   0  12       92.19       82.68     14.52 o
  -5   0  12        5.30        0.59     12.68 o
  -4   0  12      440.22      407.62     33.79 o
  -3   0  12      285.47      255.06     28.20 o
  -2   0  12      180.84      205.04     24.19 o
  -1   0  12        0.10        3.84     20.22 o
   0   0  12        8.36       -8.11     23.59 o
   1   0  12      165.83      156.65     24.88 o
   2   0  12       65.79       64.50     20.85 o
   3   0  12        0.11       13.27     28.02 o
   4   0  12        0.14      -14.33     24.21 o
 -14   1  12        0.04       -0.84     18.97 o
 -13   1  12        2.69       -3.60     12.51 o
 -12   1  12      104.03      114.67     14.88 o
 -11   1  12      150.63      157.52     13.20 o
 -10   1  12      179.21      183.15     13.25 o
  -9   1  12        9.35        7.21      9.77 o
  -8   1  12      324.21      350.42     15.21 o
  -7   1  12        0.18       -2.55      9.61 o
  -6   1  12       65.90       69.67     10.18 o
  -5   1  12      156.57      154.40     10.94 o
  -4   1  12      145.24      151.26     12.86 o
  -3   1  12       69.59       52.27     16.36 o
  -2   1  12        8.55       -4.03     13.40 o
  -1   1  12      102.75      122.96     17.35 o
   0   1  12       86.87       87.83     17.98 o
   1   1  12       33.43       62.86     23.78 o
   2   1  12      124.20      134.47     18.94 o
   3   1  12      115.90      136.18     27.71 o
   4   1  12        9.71       22.53     30.32 o
 -14   2  12       12.68       18.10     21.81 o
 -13   2  12        0.48       -4.32     12.60 o
 -12   2  12       95.25       81.35     14.13 o
 -11   2  12        6.29        3.16     12.56 o
 -10   2  12      276.05      290.55     16.87 o
  -9   2  12      162.22      150.22     14.37 o
  -8   2  12       16.35       17.09     11.41 o
  -7   2  12       16.86       11.33      9.83 o
  -6   2  12       20.45       22.40      9.66 o
  -5   2  12      177.48      166.02     11.26 o
  -4   2  12       41.06       36.89     11.09 o
  -3   2  12      327.36      341.23     32.41 o
  -2   2  12       48.63       62.59     23.86 o
  -1   2  12       11.85        5.15     23.49 o
   0   2  12      220.46      258.27     26.87 o
   1   2  12       31.42       30.01     16.80 o
   2   2  12       38.35       45.61     17.04 o
   3   2  12       94.83      148.71     18.20 o
   4   2  12       83.75      105.32     19.11 o
 -13   3  12        1.79       -3.12     12.50 o
 -12   3  12        1.70       -4.09     12.96 o
 -11   3  12        0.21       -7.81     13.75 o
 -10   3  12        0.96       -8.48     12.82 o
  -9   3  12        1.02       -0.48     11.87 o
  -8   3  12        3.30       -2.54     11.41 o
  -7   3  12        9.86       13.56     10.86 o
  -6   3  12      164.15      159.97     12.80 o
  -5   3  12      120.29      109.82     15.47 o
  -4   3  12       18.78       19.45     12.93 o
  -3   3  12      234.05      224.04     27.76 o
  -2   3  12        4.72       13.85     22.28 o
  -1   3  12       11.45       19.07     20.22 o
   0   3  12       50.51       25.84     15.70 o
   1   3  12        4.18       -4.27     14.44 o
   2   3  12        4.17       -1.28     14.56 o
   3   3  12        8.53        3.87     18.61 o
   4   3  12       73.17       67.26     17.35 o
 -13   4  12      105.06       83.27     15.01 o
 -12   4  12      102.75       77.02     15.29 o
 -11   4  12        2.70        0.46     12.63 o
 -10   4  12        5.82        2.92     13.35 o
  -9   4  12       26.14       16.83     12.94 o
  -8   4  12        3.27        8.39     13.72 o
  -7   4  12       44.27       57.05     15.04 o
  -6   4  12       76.80      101.85     14.94 o
  -5   4  12      116.28      143.14     27.46 o
  -4   4  12       40.33       38.06     22.62 o
  -3   4  12      129.44      130.42     28.18 o
  -2   4  12       88.36       77.85     26.72 o
  -1   4  12       24.97       47.05     25.58 o
   0   4  12      127.94      101.87     16.20 o
   1   4  12       24.45       12.68     15.28 o
   2   4  12       57.01       53.44     18.46 o
   3   4  12       16.71       31.59     15.97 o
   4   4  12       28.06       37.14     31.44 o
 -13   5  12       62.73       55.50     16.53 o
 -12   5  12        0.91       -3.35     12.99 o
 -11   5  12      387.14      393.51     19.42 o
 -10   5  12       83.57       91.11     18.13 o
  -9   5  12      240.13      271.73     20.99 o
  -8   5  12       95.63      115.62     17.00 o
  -7   5  12        0.86       -7.22     13.77 o
  -6   5  12      144.52      123.86     14.79 o
  -5   5  12      215.85      207.82     29.01 o
  -4   5  12      118.44      195.27     29.28 o
  -3   5  12      109.10      125.99     27.80 o
  -2   5  12      347.41      412.33     34.26 o
  -1   5  12      116.35      106.83     17.14 o
   0   5  12       16.70       16.70     14.52 o
   1   5  12       23.58       17.18     16.00 o
   2   5  12        3.05       -2.05     16.56 o
   3   5  12        5.24       -4.74     15.99 o
   4   5  12      136.65      105.54     31.19 o
 -13   6  12        3.49       -0.50     16.51 o
 -12   6  12        2.06       -2.91     15.56 o
 -11   6  12       46.41       61.62     20.77 o
 -10   6  12       55.51       90.19     18.37 o
  -9   6  12        0.21       13.78     17.15 o
  -8   6  12       46.04       59.94     16.04 o
  -7   6  12        3.82        2.01     14.61 o
  -6   6  12       44.58       48.20     24.01 o
  -5   6  12       90.29       93.46     27.77 o
  -4   6  12       55.32       41.74     25.21 o
  -3   6  12        3.29       15.82     26.29 o
  -2   6  12       14.95       31.02     25.18 o
  -1   6  12      169.00      211.17     30.57 o
   0   6  12      112.94      127.58     25.06 o
   1   6  12       95.60      102.72     28.05 o
   2   6  12       26.36       15.97     17.17 o
   3   6  12        0.66        3.88     16.30 o
 -13   7  12       10.08        0.85     22.38 o
 -12   7  12        4.52       -7.05     15.71 o
 -11   7  12       99.10      118.51     20.38 o
 -10   7  12        1.74       -1.07     17.95 o
  -9   7  12       39.82       35.26     16.66 o
  -8   7  12      242.18      276.91     19.66 o
  -7   7  12      168.24      194.22     18.37 o
  -6   7  12      122.70      140.53     30.56 o
  -5   7  12       61.53       57.17     27.46 o
  -4   7  12        4.65       16.65     23.36 o
  -3   7  12       40.59       35.74     25.75 o
  -2   7  12        1.02        0.89     25.89 o
  -1   7  12       68.71       69.93     25.07 o
   0   7  12       58.43       64.26     24.47 o
   1   7  12       10.31       -0.60     21.46 o
   2   7  12       11.16       21.38     22.38 o
   3   7  12      149.94      159.14     26.29 o
 -13   8  12       21.25        9.88     25.90 o
 -12   8  12       65.62       54.62     22.76 o
 -11   8  12       15.45        9.88     17.95 o
 -10   8  12        1.01       -1.09     15.83 o
  -9   8  12        0.21       -1.33     16.78 o
  -8   8  12        0.52       -9.30     16.47 o
  -7   8  12       15.77       -0.42     15.48 o
  -6   8  12        7.36        5.34     23.61 o
  -5   8  12      159.75      178.40     30.95 o
  -4   8  12      308.61      357.82     36.58 o
  -3   8  12        0.87        6.07     27.16 o
  -2   8  12       14.98       -4.40     24.74 o
  -1   8  12        0.87       -3.37     24.75 o
   0   8  12      121.44      140.75     28.23 o
   1   8  12        9.66       12.58     23.70 o
 -11   9  12       48.52       39.09     25.85 o
 -10   9  12        0.00       12.09     23.37 o
  -9   9  12       10.75       22.99     15.90 o
  -8   9  12        8.16       18.43     28.38 o
  -7   9  12       64.20       78.21     25.97 o
  -6   9  12       58.96       46.78     23.76 o
  -5   9  12       24.46       29.78     26.20 o
  -4   9  12       88.80       81.09     30.64 o
  -3   9  12       26.19        6.97     25.22 o
  -2   9  12        0.26        7.37     21.65 o
 -14   1  13       27.06       45.14     21.15 o
 -13   1  13       21.79       40.28     14.16 o
 -12   1  13      105.72       94.36     14.46 o
 -11   1  13        4.17       -2.80     13.96 o
 -10   1  13       70.25       50.97     13.15 o
  -9   1  13       11.88       12.80     11.68 o
  -8   1  13      431.25      494.26     16.91 o
  -7   1  13       38.78       49.26     10.51 o
  -6   1  13       96.52       73.89     12.34 o
  -5   1  13       35.23       29.58     15.73 o
  -4   1  13       83.15       87.44     17.68 o
  -3   1  13      199.87      231.38     22.73 o
  -2   1  13       57.45       64.25     17.97 o
  -1   1  13      106.90      104.56     26.63 o
   0   1  13        1.80        2.25     21.58 o
   1   1  13       24.57       15.91     20.63 o
   2   1  13        0.03      -14.34     20.86 o
 -14   2  13        0.56       17.58     22.93 o
 -13   2  13        1.03      -10.03     13.87 o
 -12   2  13        2.39       -1.48     12.54 o
 -11   2  13       26.10       24.53     13.00 o
 -10   2  13       62.71       62.86     13.53 o
  -9   2  13        6.61        7.36     12.11 o
  -8   2  13      100.62       86.62     13.89 o
  -7   2  13        7.87        4.81     10.67 o
  -6   2  13       13.24        5.04     13.37 o
  -5   2  13      144.79      167.16     26.72 o
  -4   2  13      329.77      309.18     34.67 o
  -3   2  13        2.42        2.91     24.60 o
  -2   2  13       12.80       -4.83     23.45 o
  -1   2  13        6.90       -6.64     24.83 o
   0   2  13       21.55       23.17     23.27 o
   1   2  13      114.25      101.91     27.03 o
   2   2  13        0.02       -3.90     18.46 o
   3   2  13        6.77       23.07     22.79 o
 -14   3  13       36.91       44.87     23.50 o
 -13   3  13        8.35        1.13     16.66 o
 -12   3  13        0.08       -6.65     12.56 o
 -11   3  13       10.22        1.12     13.68 o
 -10   3  13       36.79       20.51     13.39 o
  -9   3  13       58.38       66.06     13.93 o
  -8   3  13        6.78       -3.29     11.86 o
  -7   3  13        2.20      -16.10     16.10 o
  -6   3  13      257.52      245.74     19.68 o
  -5   3  13       58.59       53.00     26.07 o
  -4   3  13       52.52       50.20     25.28 o
  -3   3  13        9.97        6.36     23.77 o
  -2   3  13       43.55       52.10     26.21 o
  -1   3  13       28.44       16.95     19.64 o
   0   3  13       77.03       90.84     26.47 o
   1   3  13       19.66       34.50     17.19 o
   2   3  13       14.16       22.25     16.87 o
   3   3  13       94.93      113.40     26.21 o
 -14   4  13       44.70       36.23     23.63 o
 -13   4  13      146.23      158.00     19.59 o
 -12   4  13        0.75        0.51     13.62 o
 -11   4  13      126.34      132.86     15.30 o
 -10   4  13       55.65       65.98     14.17 o
  -9   4  13      530.50      607.72     26.41 o
  -8   4  13       15.70        8.18     12.71 o
  -7   4  13       53.54       32.02     16.98 o
  -6   4  13       18.73       26.68     16.21 o
  -5   4  13        7.46       40.85     27.38 o
  -4   4  13      202.85      229.24     28.41 o
  -3   4  13        1.66       -0.10     26.15 o
  -2   4  13      207.79      219.73     32.61 o
  -1   4  13       61.63       76.15     24.78 o
   0   4  13      218.44      252.16     30.79 o
   1   4  13       15.87        9.95     15.49 o
   2   4  13       44.95       55.09     16.61 o
 -13   5  13        3.23        7.16     22.20 o
 -12   5  13       77.68       73.50     15.15 o
 -11   5  13       47.95       39.03     13.67 o
 -10   5  13        0.06        8.90     13.67 o
  -9   5  13       12.22       20.33     17.52 o
  -8   5  13      109.17      124.00     18.75 o
  -7   5  13        0.40       14.51     27.50 o
  -6   5  13      197.69      212.65     32.08 o
  -5   5  13        5.37       50.14     28.24 o
  -4   5  13      204.06      193.54     29.08 o
  -3   5  13        1.81       -2.58     26.25 o
  -2   5  13      301.56      334.65     34.95 o
  -1   5  13      240.35      247.58     29.53 o
   0   5  13        0.35       20.09     24.80 o
   1   5  13       49.90       45.97     16.33 o
   2   5  13       32.25       42.29     24.92 o
 -13   6  13       17.20      -12.88     23.79 o
 -12   6  13        5.78        4.09     16.45 o
 -11   6  13      143.86      169.97     16.82 o
 -10   6  13       97.57      131.43     19.86 o
  -9   6  13        2.54       10.70     16.94 o
  -8   6  13       57.93       41.96     23.25 o
  -7   6  13      219.52      285.96     34.56 o
  -6   6  13        2.12       16.75     27.83 o
  -5   6  13        0.15        5.19     24.63 o
  -4   6  13      302.62      315.00     36.53 o
  -3   6  13       47.73       34.35     22.29 o
  -2   6  13        3.62       -5.94     21.87 o
  -1   6  13       12.17        6.93     23.62 o
 -11   7  13       10.35       -1.73     22.75 o
 -10   7  13       16.77       -1.70     22.36 o
  -9   7  13       66.22       75.31     17.95 o
  -8   7  13      205.26      337.67     37.76 o
  -7   7  13       70.63      111.03     28.49 o
  -6   7  13        2.92       -6.69     25.59 o
  -5   7  13        8.60       13.72     29.66 o
  -4   7  13       16.04       20.25     27.05 o
 -11   8  13        0.68       -0.89     23.18 o
 -10   8  13      118.44      141.93     29.13 o
 -10   9  13        2.35       10.79     26.07 o
 -12   0  14       11.98       19.52     15.36 o
 -11   0  14       74.42       77.91     18.69 o
 -10   0  14       76.55       95.51     19.39 o
  -9   0  14       59.97       46.14     16.94 o
  -8   0  14      129.85       93.78     30.26 o
  -7   0  14       76.85      108.35     27.01 o
  -6   0  14       32.16       52.80     24.99 o
  -5   0  14       48.62      100.78     30.53 o
  -4   0  14      129.51      170.06     30.49 o
  -3   0  14      358.24      433.11     39.03 o
  -2   0  14       51.88       82.38     29.56 o
 -13   1  14        1.87       14.49     22.29 o
 -12   1  14       47.14       51.53     15.05 o
 -11   1  14        3.19       -4.65     14.10 o
 -10   1  14        0.05      -11.66     13.92 o
  -9   1  14       70.75       63.34     12.69 o
  -8   1  14       38.66       28.76     15.56 o
  -7   1  14       11.70       11.63     18.53 o
  -6   1  14        2.93        5.67     19.23 o
  -5   1  14       17.39       28.09     16.63 o
  -4   1  14       18.89       16.38     19.99 o
  -3   1  14       19.16       29.98     16.20 o
  -2   1  14       37.91       67.26     24.72 o
 -12   2  14        0.70        2.51     13.29 o
 -11   2  14        0.15       -8.97     13.55 o
 -10   2  14        0.02       -7.68     13.21 o
  -9   2  14       37.86       25.09     13.37 o
  -8   2  14        5.97       -6.11     16.87 o
  -7   2  14      107.18      150.46     32.68 o
  -6   2  14       82.44      123.32     32.23 o
  -5   2  14        7.49       18.97     27.63 o
  -4   2  14       48.97       57.13     27.33 o
  -3   2  14        0.06       -8.94     22.97 o
  -2   2  14        0.66       -0.35     23.86 o
 -12   3  14        3.22       -1.70     18.16 o
 -11   3  14       52.82       50.46     15.02 o
 -10   3  14        0.25       -6.71     14.06 o
  -9   3  14      199.11      202.26     20.31 o
  -8   3  14       23.15       10.18     17.96 o
  -7   3  14       78.27       81.38     28.83 o
  -6   3  14       95.36      127.72     31.37 o
  -5   3  14        0.17      -26.00     28.16 o
  -4   3  14       89.96       77.14     25.43 o
 -12   4  14        0.19        2.38     24.87 o
 -11   4  14       13.00       17.94     16.98 o
 -10   4  14       47.90       39.02     16.42 o
  -9   4  14        1.76       -1.71     23.19 o
  -8   4  14      129.52      141.61     28.01 o
  -7   4  14       16.39       35.71     29.01 o
 -12   5  14        0.02      -16.05     26.55 o
 -11   5  14       32.49       43.45     18.35 o
 -10   5  14        0.12       -3.33     21.96 o
  -9   5  14        0.12       23.20     21.91 o
  -8   5  14      110.34      133.13     25.98 o
 -11   6  14        7.34       12.92     24.99 o
 -10   6  14       13.38       17.65     22.43 o
 -11   1  15       32.17       41.54     24.28 o
 -11   2  15        0.70        5.60     24.58 o
 -11   3  15        1.56        6.01     24.16 o
 -10   4  15       25.54       30.08     24.11 o
 
